# Supplementary material for: Hybrid Nanofibers for Multimodal Accelerated Wound Healing
Source: Adv Healthc Mater. 2026 Jan 28;15(15):e04029. doi: 10.1002/adhm.202504029 (PMC13088746; doi:10.1002/adhm.202504029)
Supplement: Supplementary file 2 — Supporting file 2: adhm70839‐sup‐0002‐Complete Data.zip [file ADHM-15-0-s001.zip]

Archive with 88 entries (70 files):
- Complete Data/
- Complete Data/Cell cuture studies/
- Complete Data/Cell cuture studies/1_MTT_28FBP p=6_4H, 24H_16052025.xlsx
- Complete Data/Cell cuture studies/1_MTT_HaCaT p=48_4H, 24H_16052025.xlsx
- Complete Data/Cell cuture studies/EXP_Nanofibers_Cell lines_MTT summary 2025 may.pdf
- Complete Data/FTIR/
- Complete Data/FTIR/CA_PLCL drug loaded SMOOTH.ispd
- Complete Data/FTIR/CA_PLCL Pristine SMOOTH.ispd
- Complete Data/FTIR/PEO_PLCL drug loaded SMOOTH.ispd
- Complete Data/FTIR/PEO_PLCL pristine SMOOTH.ispd
- Complete Data/HF-US imaging + photos/
- Complete Data/HF-US imaging + photos/Dermus_Preclinical_Mouse_Wound_Healing_20241216_compressed (1).docx
- Complete Data/Histology/
- Complete Data/Histology/alpha SMA/
- Complete Data/Histology/alpha SMA/aSMA-CA-PLCL loaded.jpg
- Complete Data/Histology/alpha SMA/aSMA-control.jpg
- Complete Data/Histology/CD3/
- Complete Data/Histology/CD3/CD3-CA-PLCL loaded.jpg
- Complete Data/Histology/CD3/CD3-CA-PLCL pristine.jpg
- Complete Data/Histology/CD3/CD3-control.jpg
- Complete Data/Histology/CD3/CD3-PEO-PLCL loaded.jpg
- Complete Data/Histology/CD3/CD3-PEO-PLCL pristine.jpg
- Complete Data/Histology/CD34/
- Complete Data/Histology/CD34/CD34-CA-PLCL loaded.jpg
- Complete Data/Histology/CD34/CD34-control.jpg
- Complete Data/Histology/CD45/
- Complete Data/Histology/CD45/CD45-CA-PLCL loaded.jpg
- Complete Data/Histology/CD45/CD45-CA-PLCL pristine.jpg
- Complete Data/Histology/CD45/CD45-control.jpg
- Complete Data/Histology/CD45/CD45-PEO-PCL pristine.jpg
- Complete Data/Histology/CD68/
- Complete Data/Histology/CD68/CD68-CA-PLCL loaded.jpg
- Complete Data/Histology/CD68/CD68-CA-PLCL pristine.jpg
- Complete Data/Histology/CD68/CD68-control.jpg
- Complete Data/Histology/CD68/CD68-PEO-PLCL pristine.jpg
- Complete Data/Histology/H&E/
- Complete Data/Histology/H&E/CA-PLCL loaded.jpg
- Complete Data/Histology/H&E/CA-PLCL pristine.jpg
- Complete Data/Histology/H&E/Control.jpg
- Complete Data/Histology/H&E/PEO-PLCL loaded.jpg
- Complete Data/Histology/H&E/PEO-PLCL pristine.jpg
- Complete Data/Histology/Ki67/
- Complete Data/Histology/Ki67/Ki-67-PEO-PLCL loaded.jpg
- Complete Data/Histology/Ki67/Ki67-control.jpg
- Complete Data/Histology/Trichrome/
- Complete Data/Histology/Trichrome/CA-PLCL loaded Trichr.jpg
- Complete Data/Histology/Trichrome/CA-PLCL pristine - Trichrome.jpg
- Complete Data/Histology/Trichrome/CA-PLCL pristine Trichr.jpg
- Complete Data/Histology/Trichrome/Control-Trichrome.jpg
- Complete Data/Histology/Trichrome/PEO-PLCL loaded Trichr.jpg
- Complete Data/Histology/Trichrome/PEO-PLCL pristine Trichr.jpg
- Complete Data/Supplementary Figure S5.xlsx
- Complete Data/Supplementary Figure S6.xlsx
- Complete Data/Swelling-Layer thickness/
- Complete Data/Swelling-Layer thickness/Figure swelling.pptx
- Complete Data/Swelling-Layer thickness/Swelling sheet (8-24h) + layer thickness.xlsx
- Complete Data/Tensile strength - viscosity/
- Complete Data/Tensile strength - viscosity/20251201 NF tensile test_3 (2).xlsx
- Complete Data/Tensile strength - viscosity/Figure tensile.pptx
- Complete Data/Tensile strength - viscosity/Figure viscosity.pptx
- Complete Data/Tensile strength - viscosity/H.phil_pristine (1).xlsx
- Complete Data/Tensile strength - viscosity/summary (1).docx
- Complete Data/Tensile strength - viscosity/summary Miléna Tensile+viscositiy.docx
- Complete Data/Tensile strength - viscosity/~$mmary (1).docx
- Complete Data/TGA/
- Complete Data/TGA/Hydrophilic loaded.t6d
- Complete Data/TGA/Hydrophilic pristine.t6d
- Complete Data/TGA/Hydrophobic loaded.t6d
- Complete Data/TGA/Hydrophobic pristine.t6d
- Complete Data/Wound diameter - area/
- Complete Data/Wound diameter - area/wh_area.png
- Complete Data/Wound diameter - area/wh_area_stat.png
- Complete Data/Wound diameter - area/wh_diameter.png
- Complete Data/Wound diameter - area/wh_diameter_stat.png
- Complete Data/Wound healing patch CA.opju
- Complete Data/Wound healing patch FIBER DIA.opju
- Complete Data/Wound healing patch in vivo tested physicochemical analysis.opju
- Complete Data/Wound healing patch PHYSICO.opju
- Complete Data/Wound healing patch WOUND DIA.opju
- Complete Data/Wound healing Patch ZP.opju
- Complete Data/Zeta Potential Data/
- Complete Data/Zeta Potential Data/Figure.pptx
- Complete Data/Zeta Potential Data/hydrophil-loaded_ethanol.xps
- Complete Data/Zeta Potential Data/Hydrophil-phob
- Complete Data/Zeta Potential Data/hydrophil-pristine_ethanol.xps
- Complete Data/Zeta Potential Data/hydrophob-loaded_ethanol.xps
- Complete Data/Zeta Potential Data/hydrophob-pristine_ethanol.xps
- Complete Data/Zeta Potential Data/ZP_hydrophil-phob.opju
