# Supplementary material for: Hybrid Nanofibers for Multimodal Accelerated Wound Healing
Source: Adv Healthc Mater. 2026 Jan 28;15(15):e04029. doi: 10.1002/adhm.202504029 (PMC13088746; doi:10.1002/adhm.202504029)
Supplement: Supplementary file 2 — Supporting file 2: adhm70839‐sup‐0002‐Complete Data.zip [file ADHM-15-0-s001.zip › Complete Data/Cell cuture studies/1_MTT_HaCaT p=48_4H, 24H_16052025.xlsx]

## Sheet: INFO
Informations about the experiment
Experiment	MTT assay									Tested samples
Experimental plan prepared by	Marina Rudan Dimlić, Anja Golemac Lipovac									1	hydrophobic loaded
Experiment performed by	Anja Golemac Lipovac									2	hydrophobic pristine
										3	hydrophilic loaded
Date	12.05.2025 - 16.05.2025.									4	hydrophilic pristine
Instrument used	TECAN Infinite 200 pro - Multimode plate reader
Measured at λ	595 nm
Cell line used	HaCaT p=48 (immortalized keratinocytes, donor age 62)
Seeding density (12.05.2025)	25 000 cells/well in 48-well plate
Experiment flow	12.05.2025	seeding cells in 48-well plate
	15.05.2025	making scratch and placing nanofibers on the cells
		4H incubation with nanofibers - performing MTT assay
	16.05.2025	24H incubation with nanofibers - performing MTT assay

## Sheet: Plate desing and observation
DESIGN													OBSERVATION
	4H plate							Note: after seeding cells in 48-well plate cells were grown for 3 days, next time seed more cells in each well						4H plate							Note: marked (+) wells are the one in which after 4H and 24H of incubation with nanofibers, nanofibers were attached on the cells. This attachment lead to losing cells form wells while removing nanofibers (before performing MTT assay)
															Sample 1	Sample 2	Sample 3	Sample 4
	No scratch	Sample 1	Sample 2	Sample 3	Sample 4									No scratch	+	+
															+
															+	+
	Scratch	Sample 1	Sample 2	Sample 3	Sample 4									Scratch	+	+	+
															+
															+	+
	24H plate													24H plate
															Sample 1	Sample 2	Sample 3	Sample 4
	No scratch	Sample 1	Sample 2	Sample 3	Sample 4									No scratch	+		+
															+	+
															+
	Scratch	Sample 1	Sample 2	Sample 3	Sample 4									Scratch	+
															+	+
															+
	CTRL plate
	No scratch	CTRL
	Scratch	CTRL

## Sheet: Raw data_4H
Application: Tecan i-control				Tecan i-control , 2.0.10.0										Application: Tecan i-control				Tecan i-control , 2.0.10.0										Application: Tecan i-control				Tecan i-control , 2.0.10.0
Device: infinite 200Pro				Serial number: 2011015549				Serial number of connected stacker:						Device: infinite 200Pro				Serial number: 2011015549				Serial number of connected stacker:						Device: infinite 200Pro				Serial number: 2011015549				Serial number of connected stacker:
Firmware: V_5.31_04/18_InfiniteRX (Mar 28 2018/16.41.26)				MAI, V_5.31_04/18_InfiniteRX (Mar 28 2018/16.41.26)										Firmware: V_5.31_04/18_InfiniteRX (Mar 28 2018/16.41.26)				MAI, V_5.31_04/18_InfiniteRX (Mar 28 2018/16.41.26)										Firmware: V_5.31_04/18_InfiniteRX (Mar 28 2018/16.41.26)				MAI, V_5.31_04/18_InfiniteRX (Mar 28 2018/16.41.26)
Date:	2025-05-15													Date:	2025-05-15													Date:	2025-05-16
Time:	2:50:46 PM													Time:	2:46:20 PM													Time:	12:37:23 PM
System				DESKTOP-3FKTI69										System				DESKTOP-3FKTI69										System				DESKTOP-3FKTI69
User				DESKTOP-3FKTI69\medils										User				DESKTOP-3FKTI69\medils										User				DESKTOP-3FKTI69\medils
Plate				Greiner 48 Flat Bottom Transparent Polystyrene Cat. No.: 677180/677102 [GRE48ft.pdfx]										Plate				Greiner 48 Flat Bottom Transparent Polystyrene Cat. No.: 677180/677102 [GRE48ft.pdfx]										Plate				Greiner 48 Flat Bottom Transparent Polystyrene Cat. No.: 677180/677102 [GRE48ft.pdfx]
Plate-ID (Stacker)														Plate-ID (Stacker)														Plate-ID (Stacker)
Shaking (Orbital) Duration:				3	s									Shaking (Orbital) Duration:				3	s									Shaking (Orbital) Duration:				3	s
Shaking (Orbital) Amplitude:				6	mm									Shaking (Orbital) Amplitude:				6	mm									Shaking (Orbital) Amplitude:				6	mm
Label: MTT assay														Label: MTT assay														Label: MTT assay
Mode				Absorbance										Mode				Absorbance										Mode				Absorbance
Measurement Wavelength				595	nm									Measurement Wavelength				595	nm									Measurement Wavelength				595	nm
Bandwidth				9	nm									Bandwidth				9	nm									Bandwidth				9	nm
Number of Flashes				25										Number of Flashes				25										Number of Flashes				25
Settle Time				0	ms									Settle Time				0	ms									Settle Time				0	ms
Start Time:	5/15/2025 2:50:49 PM													Part of Plate				A1-F2; A5-F6										Part of Plate				D6-F6
														Start Time:	5/15/2025 2:46:23 PM													Start Time:	5/16/2025 12:37:26 PM
	Temperature: 23.8 °C
<>	1	2	3	4	5	6	7	8		SAMPLES					Temperature: 23.7 °C														Temperature: 22.2 °C
A	0.1193	0.1845	0.1585	0.1674	0.7221	0.8151	0.9468	1.1513						<>	1	2	5	6		CTRL (48-well plate No. 3)								<>	6		Test CTRL
B	0.104	0.2203	0.0986	0.1978	0.42	0.8997	0.7745	1.1162						A	0.2621	0.3003	1.3166	1.3616										D	0.0441
C	0.1069	0.2461	0.0933	0.2518	0.6195	0.7659	0.9021	1.2379						B	0.2846	0.3057	1.0862	1.318										E	0.0428
D	0.1319	0.2412	0.0885	0.2208	0.4604	0.9159	0.7364	1.132						C	0.2743	0.3289	1.1265	1.4498										F	0.043
E	0.118	0.202	0.086	0.2334	0.4724	0.8551	0.7478	1.1061						D	0.2738	0.2945	1.0271	1.1611
F	0.164	0.1606	0.1281	0.2066	0.7448	0.9928	0.7609	1.0441						E	0.2707	0.3326	1.2233	1.1596
														F	0.2762	0.2614	1.1362	1.1581
	28FBP p=6				HaCaT p=48
															28FBP p=6		HaCaT p=48											End Time:	5/16/2025 12:37:35 PM
End Time:	5/15/2025 2:51:32 PM
														End Time:	5/15/2025 2:46:52 PM

## Sheet: Raw data_24H
Application: Tecan i-control				Tecan i-control , 2.0.10.0										Application: Tecan i-control				Tecan i-control , 2.0.10.0										Application: Tecan i-control				Tecan i-control , 2.0.10.0
Device: infinite 200Pro				Serial number: 2011015549				Serial number of connected stacker:						Device: infinite 200Pro				Serial number: 2011015549				Serial number of connected stacker:						Device: infinite 200Pro				Serial number: 2011015549				Serial number of connected stacker:
Firmware: V_5.31_04/18_InfiniteRX (Mar 28 2018/16.41.26)				MAI, V_5.31_04/18_InfiniteRX (Mar 28 2018/16.41.26)										Firmware: V_5.31_04/18_InfiniteRX (Mar 28 2018/16.41.26)				MAI, V_5.31_04/18_InfiniteRX (Mar 28 2018/16.41.26)										Firmware: V_5.31_04/18_InfiniteRX (Mar 28 2018/16.41.26)				MAI, V_5.31_04/18_InfiniteRX (Mar 28 2018/16.41.26)
Date:	2025-05-16													Date:	2025-05-16													Date:	2025-05-16
Time:	12:33:00 PM													Time:	12:34:37 PM													Time:	12:37:23 PM
System				DESKTOP-3FKTI69										System				DESKTOP-3FKTI69										System				DESKTOP-3FKTI69
User				DESKTOP-3FKTI69\medils										User				DESKTOP-3FKTI69\medils										User				DESKTOP-3FKTI69\medils
Plate				Greiner 48 Flat Bottom Transparent Polystyrene Cat. No.: 677180/677102 [GRE48ft.pdfx]										Plate				Greiner 48 Flat Bottom Transparent Polystyrene Cat. No.: 677180/677102 [GRE48ft.pdfx]										Plate				Greiner 48 Flat Bottom Transparent Polystyrene Cat. No.: 677180/677102 [GRE48ft.pdfx]
Plate-ID (Stacker)														Plate-ID (Stacker)														Plate-ID (Stacker)
Shaking (Orbital) Duration:				3	s									Shaking (Orbital) Duration:				3	s									Shaking (Orbital) Duration:				3	s
Shaking (Orbital) Amplitude:				6	mm									Shaking (Orbital) Amplitude:				6	mm									Shaking (Orbital) Amplitude:				6	mm
Label: MTT assay														Label: MTT assay														Label: MTT assay
Mode				Absorbance										Mode				Absorbance										Mode				Absorbance
Measurement Wavelength				595	nm									Measurement Wavelength				595	nm									Measurement Wavelength				595	nm
Bandwidth				9	nm									Bandwidth				9	nm									Bandwidth				9	nm
Number of Flashes				25										Number of Flashes				25										Number of Flashes				25
Settle Time				0	ms									Settle Time				0	ms									Settle Time				0	ms
Start Time:	5/16/2025 12:33:03 PM													Part of Plate				A3-F4; A7-F8										Part of Plate				D6-F6
														Start Time:	5/16/2025 12:34:40 PM													Start Time:	5/16/2025 12:37:26 PM
	Temperature: 22.3 °C
<>	1	2	3	4	5	6	7	8		SAMPLES					Temperature: 22.3 °C														Temperature: 22.2 °C
A	0.2138	0.3509	0.1415	0.3819	0.808	2.2021	1.6701	2.3136						<>	3	4	7	8		CTRL (48-well plate No. 3)								<>	6		Test CTRL
B	0.3268	0.3483	0.0808	0.4262	0.5569	2.082	1.9119	2.2272						A	0.5249	0.5132	2.5557	2.7052										D	0.0441
C	0.1989	0.3969	0.6243	0.4848	0.705	2.1022	2.8171	2.2461						B	0.6014	0.5429	2.5406	2.5673										E	0.0428
D	0.3283	0.2748	0.0849	0.3878	1.3226	1.9507	1.1713	1.8696						C	0.5942	0.5855	2.4937	2.6605										F	0.043
E	0.2074	0.3249	0.1518	0.4098	1.034	2.0292	1.2647	2.353						D	0.5741	0.5314	2.5405	2.4018
F	0.1526	0.3588	0.504	0.3742	0.9631	1.8423	2.6513	2.0126						E	0.5343	0.5903	2.6614	2.4213
														F	0.5398	0.5616	2.6136	2.5951
	28FBP p=6				HaCaT p=48
															28FBP p=6		HaCaT p=48											End Time:	5/16/2025 12:37:35 PM
End Time:	5/16/2025 12:33:47 PM
														End Time:	5/16/2025 12:35:09 PM

## Sheet: Analysis_4H, 24H
MTT
		4H						24H
		Sample 1	Sample 2	Sample 3	Sample 4	CTRL		Sample 1	Sample 2	Sample 3	Sample 4	CTRL			TEST CTRL
	No scratch	0.7221	0.8151	0.9468	1.1513	1.3166	1.3616	0.808	2.2021	1.6701	2.3136	2.5557	2.7052		0.0441
		0.42	0.8997	0.7745	1.1162	1.0862	1.318	0.5569	2.082	1.9119	2.2272	2.5406	2.5673		0.0428
		0.6195	0.7659	0.9021	1.2379	1.1265	1.4498	0.705	2.1022		2.2461	2.4937	2.6605		0.043
	Scratch	0.4604	0.9159	0.7364	1.132	1.0271	1.1611	1.3226	1.9507	1.1713	1.8696	2.5405	2.4018			0.0433
		0.4724	0.8551	0.7478	1.1061	1.2233	1.1596	1.034	2.0292	1.2647	2.353	2.6614	2.4213
		0.7448	0.9928	0.7609	1.0441	1.1362	1.1581	0.9631	1.8423		2.0126	2.6136	2.5951
MTT (Sample Value - Average of Test CTRL)
		4H						24H
		Sample 1	Sample 2	Sample 3	Sample 4	CTRL		Sample 1	Sample 2	Sample 3	Sample 4	CTRL
	No scratch	0.6788	0.7718	0.9035	1.108	1.2733	1.3183	0.7647	2.1588	1.6268	2.2703	2.5124	2.6619
		0.3767	0.8564	0.7312	1.0729	1.0429	1.2747	0.5136	2.0387	1.8686	2.1839	2.4973	2.524
		0.5762	0.7226	0.8588	1.1946	1.0832	1.4065	0.6617	2.0589		2.2028	2.4504	2.6172
	Scratch	0.4171	0.8726	0.6931	1.0887	0.9838	1.1178	1.2793	1.9074	1.128	1.8263	2.4972	2.3585
		0.4291	0.8118	0.7045	1.0628	1.18	1.1163	0.9907	1.9859	1.2214	2.3097	2.6181	2.378
		0.7015	0.9495	0.7176	1.0008	1.0929	1.1148	0.9198	1.799		1.9693	2.5703	2.5518
NORMALIZATION (Value / Average CTRL)
		4H						24H
		Sample 1	Sample 2	Sample 3	Sample 4	CTRL		Sample 1	Sample 2	Sample 3	Sample 4	CTRL
	No scratch	0.55046	0.625877	0.732676	0.898512	1.03256	1.06905	0.300605	0.848629	0.639499	0.89246	0.98763	1.0464
		0.305478	0.694482	0.592953	0.870048	0.84572	1.03369	0.201897	0.801418	0.734551	0.858496	0.981695	0.99219
		0.467259	0.585979	0.696428	0.968739	0.878401	1.14057	0.260116	0.809358		0.865926	0.963258	1.02883
	Scratch	0.37886	0.7926	0.629557	0.988888	0.893605	1.01532	0.512612	0.76429	0.451986	0.731793	1.00062	0.945044
		0.38976	0.737374	0.639912	0.965363	1.07182	1.01396	0.396971	0.795745	0.489412	0.92549	1.04907	0.952858
		0.637187	0.86245	0.651811	0.909047	0.992703	1.0126	0.368561	0.720854		0.789093	1.02991	1.0225
		4H									24H
average									average
		Sample 1	Sample 2	Sample 3	Sample 4	CTRL					Sample 1	Sample 2	Sample 3	Sample 4	CTRL
	No scratch	0.441066	0.635446	0.674019	0.912433	1				No scratch	0.254206	0.819802	0.687025	0.872294	1
	Scratch	0.468602	0.797475	0.640426	0.954433	1				Scratch	0.426048	0.760296	0.470699	0.815459	1
stdev.p									stdev.p
		Sample 1	Sample 2	Sample 3	Sample 4	CTRL					Sample 1	Sample 2	Sample 3	Sample 4	CTRL
	No scratch	0.101714	0.0448098	0.0592018	0.0414752	0.104334				No scratch	0.0405135	0.0206403	0.0475261	0.0145787	0.0285277
	Scratch	0.11929	0.0511782	0.00909239	0.0334988	0.0534151				Scratch	0.0622991	0.030704	0.0187126	0.0812445	0.0388399
SE									SE
		Sample 1	Sample 2	Sample 3	Sample 4	CTRL					Sample 1	Sample 2	Sample 3	Sample 4	CTRL
	No scratch	0.0587264	0.0258717	0.0341812	0.0239464	0.0426026				No scratch	0.0233911	0.011917	0.0336111	0.00841723	0.0116487
	Scratch	0.0688742	0.0295486	0.00524965	0.0193411	0.021811				Scratch	0.0359694	0.0177275	0.0132338	0.0469079	0.0158595
t.test									t.test
		Sample 1	Sample 2	Sample 3	Sample 4	CTRL					Sample 1	Sample 2	Sample 3	Sample 4	CTRL
	No scratch	0.000268062	0.00138861	0.00304657	0.256947	1				No scratch	1.82184e-08	5.77151e-05	6.95355e-05	0.000356606	1
	Scratch	8.22124e-05	0.001978	1.86624e-05	0.272384	1				Scratch	1.45181e-06	7.60921e-05	3.6764e-06	0.00477935	1
		Sample 1	Sample 2	Sample 3	Sample 4	CTRL					Sample 1	Sample 2	Sample 3	Sample 4	CTRL
	No scratch	***	**	**						No scratch	****	****		***
	Scratch	****	**	****						Scratch	****	****	*	**
