# Supplementary material for: Hybrid Nanofibers for Multimodal Accelerated Wound Healing
Source: Adv Healthc Mater. 2026 Jan 28;15(15):e04029. doi: 10.1002/adhm.202504029 (PMC13088746; doi:10.1002/adhm.202504029)
Supplement: Supplementary file 2 — Supporting file 2: adhm70839‐sup‐0002‐Complete Data.zip [file ADHM-15-0-s001.zip › Complete Data/Supplementary Figure S5.xlsx]

## Sheet: Fibroblasts
	10 k FIB
	0h	0.57	0.55	0.537	0.552333
					average	relative to 0h
CA-PLCL loaded (mg/mL)	4	0.568	0.513	0.522	0.534333	0.967411
	2	0.737	0.743	0.708	0.729333	1.32046
	1	0.698	0.681	0.633	0.670667	1.21424
	0.5	0.668	0.691	0.682	0.680333	1.23174
	0.25	0.661	0.61	0.617	0.629333	1.13941
CA-PLCL pristine (mg/mL)	4	0.533	0.556	0.549	0.546	0.988533
	2	0.6	0.625	0.606	0.610333	1.10501
	1	0.559	0.595	0.552	0.568667	1.02957
	0.5	0.6	0.598	0.579	0.592333	1.07242
	0.25	0.573	0.608	0.575	0.585333	1.05975
PEO-PLCL loaded (mg/mL)	4	0.513	0.538	0.584	0.545	0.986723
	2	0.501	0.639	0.628	0.589333	1.06699
	1	0.509	0.589	0.603	0.567	1.02655
	0.5	0.492	0.62	0.646	0.586	1.06095
	0.25	0.496	0.611	0.605	0.570667	1.03319
PEO-PLCL pristine (mg/mL)	4	0.522	0.518	0.534	0.524667	0.949909
	2	0.543	0.553	0.61	0.568667	1.02957
	1	0.529	0.571	0.623	0.574333	1.03983
	0.5	0.542	0.605	0.666	0.604333	1.09415
	0.25	0.567	0.634	0.645	0.615333	1.11406
DMSO (%)	2
	1	0.72	0.672	0.668	0.686667	1.24321
	0.5	0.724	0.654	0.68	0.686	1.242
	0.25
	0.125	0.542	0.639	0.637	0.606	1.09716
RELATIVE TO 0H
	FIB
CA-PLCL loaded (mg/mL)	4	1.02836	0.928787	0.945081
	2	1.33434	1.3452	1.28183
	1	1.26373	1.23295	1.14605
	0.5	1.20941	1.25106	1.23476
	0.25	1.19674	1.10441	1.11708
CA-PLCL pristine (mg/mL)	4	0.964997	1.00664	0.993965
	2	1.0863	1.13156	1.09716
	1	1.01207	1.07725	0.999396
	0.5	1.0863	1.08268	1.04828
	0.25	1.03742	1.10078	1.04104
PEO-PLCL loaded (mg/mL)	4	0.928787	0.974049	1.05733
	2	0.907061	1.15691	1.13699
	1	0.921545	1.06639	1.09173
	0.5	0.890766	1.12251	1.16958
	0.25	0.898008	1.10622	1.09535
PEO-PLCL pristine (mg/mL)	4	0.945081	0.937839	0.966807
	2	0.983102	1.00121	1.10441
	1	0.957755	1.0338	1.12794
	0.5	0.981291	1.09535	1.20579
	0.25	1.02655	1.14786	1.16777
DMSO (%)	2
	1	1.30356	1.21666	1.20941
	0.5	1.3108	1.18407	1.23114
	0.25
	0.125	0.981291	1.15691	1.15329
								nanofiber concentration (mg/mL)	DMSO (%)
								4	2
								2	1
								1	0.5
								0.5	0.25
								0.25	0.125

## Sheet: Keratinocyte
	20k HaCaT
	0h	1.733	1.628	1.701	1.68733
					average	relative to 0h
CA-PLCL loaded (mg/mL)	4	1.571	1.432	1.455	1.486	0.88068
	2	1.95	1.913	1.978	1.947	1.15389
	1	2.331	2.076	2.195	2.20067	1.30423
	0.5	2.369	2.07	2.231	2.22333	1.31766
	0.25	2.526	2.279	2.287	2.364	1.40103
CA-PLCL pristine (mg/mL)	4	1.867	1.759	1.895	1.84033	1.09068
	2	2.237	2.189	2.121	2.18233	1.29336
	1	2.241	2.129	2.127	2.16567	1.28348
	0.5	2.115	2.065	2.031	2.07033	1.22699
	0.25	2.32	2.212	2.132	2.22133	1.31648
PEO-PLCL loaded (mg/mL)	4	1.75	1.766	1.839	1.785	1.05788
	2	2.049	2.129	2.195	2.12433	1.25899
	1	2.145	2.112	2.324	2.19367	1.30008
	0.5	1.985	2.108	2.101	2.06467	1.22363
	0.25	2.295	2.356	2.376	2.34233	1.38819
PEO-PLCL pristine (mg/mL)	4	1.624	1.808	1.617	1.683	0.997432
	2	2.123	2.065	2.023	2.07033	1.22699
	1	2.299	2.242	0.065	1.53533	0.909917
	0.5	2.092	2.047	0.059	1.39933	0.829316
	0.25	2.319	2.263	0.076	1.55267	0.92019
DMSO (%)	2	1.955	1.966	1.939	1.95333	1.15765
	1	2.269	2.202	2.327	2.266	1.34295
	0.5	2.241	2.428	2.393	2.354	1.3951
	0.25	2.045	2.047	1.961	2.01767	1.19577
	0.125	2.272	2.239	2.105	2.20533	1.30699
RELATIVE TO 0H
HaCaT
CA-PLCL loaded (mg/mL)	4	0.931055	0.848676	0.862307
	2	1.15567	1.13374	1.17226
	1	1.38147	1.23034	1.30087
	0.5	1.40399	1.22679	1.3222
	0.25	1.49704	1.35065	1.35539
CA-PLCL pristine (mg/mL)	4	1.10648	1.04247	1.12307
	2	1.32576	1.29731	1.25701
	1	1.32813	1.26175	1.26057
	0.5	1.25346	1.22382	1.20367
	0.25	1.37495	1.31094	1.26353
PEO-PLCL loaded (mg/mL)	4	1.03714	1.04662	1.08989
	2	1.21434	1.26175	1.30087
	1	1.27124	1.25168	1.37732
	0.5	1.17641	1.24931	1.24516
	0.25	1.36013	1.39629	1.40814
PEO-PLCL pristine (mg/mL)	4	0.962465	1.07151	0.958317
	2	1.2582	1.22382	1.19893
	1	1.3625	1.32872	0.0385223
	0.5	1.23983	1.21316	0.0349664
	0.25	1.37436	1.34117	0.0450415
DMSO (%)	2	1.15863	1.16515	1.14915
	1	1.34473	1.30502	1.3791
	0.5	1.32813	1.43896	1.41821
	0.25	1.21197	1.21316	1.16219
	0.125	1.3465	1.32695	1.24753
