# Supplementary material for: Hybrid Nanofibers for Multimodal Accelerated Wound Healing
Source: Adv Healthc Mater. 2026 Jan 28;15(15):e04029. doi: 10.1002/adhm.202504029 (PMC13088746; doi:10.1002/adhm.202504029)
Supplement: Supplementary file 2 — Supporting file 2: adhm70839‐sup‐0002‐Complete Data.zip [file ADHM-15-0-s001.zip › Complete Data/Supplementary Figure S6.xlsx]

## Sheet: Fibroblasts
	FIB				average	relative to 0h
	0h	0.525	0.414	0.533	0.490667
dexa DMSO μM	0.01 uM	0.955	0.887	0.99	0.944	1.92391
	0.1 uM	0.956	0.924	0.821	0.900333	1.83492
	0.5 uM	0.98	0.887	0.819	0.895333	1.82473
	1 uM	0.924	0.899	0.777	0.866667	1.7663
	5 uM	0.974	0.856	0.792	0.874	1.78125
ascorbate μM	0.01 uM	0.708	0.757	0.731	0.732	1.49185
	0.1 uM	0.695	0.799	0.764	0.752667	1.53397
	0.5 uM	0.629	0.82	0.792	0.747	1.52242
	1 uM	0.619	0.733	0.738	0.696667	1.41984
	5 uM	0.103	0.125	0.102	0.11	0.224185
DMSO %	0.0001	0.665	0.741	0.815	0.740333	1.50883
	0.001	0.662	0.773	0.794	0.743	1.51427
	0.005	0.664	0.775	0.811	0.75	1.52853
	0.01	0.634	0.733	0.841	0.736	1.5
	0.05	0.663	0.772	0.844	0.759667	1.54823
RELATIVE TO 0H
	FIB
dexa DMSO μM	0.01 uM	1.94633	1.80774	2.01766
	0.1 uM	1.94837	1.88315	1.67323
	0.5 uM	1.99728	1.80774	1.66916
	1 uM	1.88315	1.8322	1.58356
	5 uM	1.98505	1.74457	1.61413
ascorbate μM	0.01 uM	1.44293	1.5428	1.48981
	0.1 uM	1.41644	1.6284	1.55707
	0.5 uM	1.28193	1.6712	1.61413
	1 uM	1.26155	1.49389	1.50408
	5 uM	0.209918	0.254755	0.20788
DMSO %	0.0001	1.3553	1.51019	1.66101
	0.001	1.34918	1.57541	1.61821
	0.005	1.35326	1.57948	1.65285
	0.01	1.29212	1.49389	1.71399
	0.05	1.35122	1.57337	1.72011

## Sheet: Keratinocyte
	HaCaT				average	relative to 0h
	0h	1.578	1.617	1.587	1.594
dexa DMSO μM	0.01 uM	2.595	2.53	2.791	2.63867	1.65537
	0.1 uM	2.485	2.445	2.651	2.527	1.58532
	0.5 uM	2.243	2.388	2.528	2.38633	1.49707
	1 uM	2.303	2.257	2.527	2.36233	1.48202
	5 uM	2.247	2.224	2.53	2.33367	1.46403
ascorbate μM	0.01 uM	2.304	2.658	2.191	2.38433	1.49582
	0.1 uM	2.335	2.429	2.165	2.30967	1.44898
	0.5 uM	1.924	2.051	2.152	2.04233	1.28126
	1 uM	1.812	2.393	2.218	2.141	1.34316
	5 uM	1.583	1.667	1.521	1.59033	0.9977
DMSO %	0.0001	2.09	2.731	2.121	2.314	1.45169
	0.001	1.573	2.518	2.005	2.032	1.27478
	0.005	1.841	1.846	1.904	1.86367	1.16918
	0.01	1.793	1.948	2.036	1.92567	1.20807
	0.05	1.798	1.842	2.101	1.91367	1.20054
	HaCaT
dexa DMSO μM	0.01 uM	1.62798	1.5872	1.75094
	0.1 uM	1.55897	1.53388	1.66311
	0.5 uM	1.40715	1.49812	1.58595
	1 uM	1.44479	1.41593	1.58532
	5 uM	1.40966	1.39523	1.5872
ascorbate μM	0.01 uM	1.44542	1.6675	1.37453
	0.1 uM	1.46487	1.52384	1.35822
	0.5 uM	1.20703	1.2867	1.35006
	1 uM	1.13676	1.50125	1.39147
	5 uM	0.993099	1.0458	0.954203
DMSO %	0.0001	1.31117	1.7133	1.33061
	0.001	0.986826	1.57967	1.25784
	0.005	1.15496	1.15809	1.19448
	0.01	1.12484	1.22208	1.27729
	0.05	1.12798	1.15558	1.31807
