# Supplementary material for: Hybrid Nanofibers for Multimodal Accelerated Wound Healing
Source: Adv Healthc Mater. 2026 Jan 28;15(15):e04029. doi: 10.1002/adhm.202504029 (PMC13088746; doi:10.1002/adhm.202504029)
Supplement: Supplementary file 2 — Supporting file 2: adhm70839‐sup‐0002‐Complete Data.zip [file ADHM-15-0-s001.zip › Complete Data/Swelling-Layer thickness/Swelling sheet (8-24h) + layer thickness.xlsx]

## Sheet: Munka1
			Swelling test	Duration of swelling:			8 and 24 h
				Solution of swelling:			MilliQ water
				Date of measurement:			25-November 2025-26 November 2025.											PEO+PLCL		CA+PLCL
				Sample size ~1x1 cm, Fluid volume: 2 ml												Composition:		Hydrophilic pristine	Hydrophilic loaded	Hydrophobic pristine	Hydrophobic loaded
			Oszlop1	Oszlop2	Oszlop22	Oszlop3	Oszlop32	Oszlop33	Oszlop34	Oszlop4	Oszlop43	Oszlop42	Oszlop5	Thickness
			Nanofiber	No	Dry weight	Dry weight	Wet weight	swelling	Wet weight	Swelling	Thickness	Thickness	Thickness	Thickness
					mg 0h	1	mg 8h	% 8h	mg 24h	% 24h	1x um	2x um	4x um	1x+BP
			Hydrophilic pristine	1	8.7	1	43.1	395.402	53.5	514.943	0.04	0.076	0.142	0.063
			Hydrophilic pristine	2	7.8	1	33	323.077	63.3	711.538	0.04	0.038	0.036	0.038
			Hydrophilic pristine	3	6.8	1	40.3	492.647	61	797.059			SD	0.002
			Mean		7.76667	1	38.8	399.571	59.2667	663.09
			SD		0.950438	1	5.2144	448.631	5.12478	439.201
			Hydrophilic loaded	1	8	1	34	325	42.1	426.25	0.079	0.112	0.201	0.095
			Hydrophilic loaded	2	6.6	1	38	475.758	47.5	619.697	0.079	0.056	0.0503	0.0617667
			Hydrophilic loaded	3	10.6	1	60.1	466.981	53	400			SD	0.0151942
			Mean		8.4	1	44.0333	424.206	47.5333	465.873
			SD		2.02978	1	14.0571	592.546	5.45008	168.506
			Hydrophobic pristine	1	4.4	1	135.5	2979.55	158.6	3504.55	0.056	0.102	0.146	0.109
			Hydrophobic pristine	2	4.7	1	138.1	2838.3	165.1	3412.77	0.056	0.051	0.0365	0.0478333
			Hydrophobic pristine	3	5.5	1	150.7	2640	146.2	2558.18			SD	0.0101283
			Mean		4.86667	1	141.433	2806.16	156.633	3118.49
			SD		2.14818	1	8.12978	278.45	9.60226	346.995
			Hydrophobic loaded	1	7.3	1	127.9	1652.05	140.2	1820.55	0.043	0.091	0.184	0.073
			Hydrophobic loaded	2	7	1	106.3	1418.57	117.7	1581.43	0.043	0.0455	0.046	0.0448333
			Hydrophobic loaded	3	6.9	1	203.5	2849.28	175.4	2442.03			SD	0.00160728
			Mean		7.06667		145.9	1964.62	144.433	1943.87
			SD		0.208167		51.0388	24418.3	29.082	13870.5								Nanofiber dressings	Layer thickness	n	Swelling (%)
																			mean +/- SD		8h	24h
																			mm
																		Hydrophilic Pristine	0,038+/-0,002	3	399.57	663.09
																		Hydrophilic Loaded	0,062+/-0,015	3	424.21	465.87
																		Hydrophobic Pristine	0,048+/-0,010	3	2806.16	3118.49
																		Hydrophobic Loaded	0,045+/-0,002	3	1964.62	1943.87
