# Supplementary material for: Hybrid Nanofibers for Multimodal Accelerated Wound Healing
Source: Adv Healthc Mater. 2026 Jan 28;15(15):e04029. doi: 10.1002/adhm.202504029 (PMC13088746; doi:10.1002/adhm.202504029)
Supplement: Supplementary file 2 — Supporting file 2: adhm70839‐sup‐0002‐Complete Data.zip [file ADHM-15-0-s001.zip › Complete Data/Tensile strength - viscosity/20251201 NF tensile test_3 (2).xlsx]

## Sheet: Parameters
Customer
Job no.
Test standard
Type and designation
Material
Specimen removal
Specimen type
Pre-treatment
Tester
Notes
Machine data

## Sheet: Results
	Fmax	dL at Fmax	FBreak	dL at break	Young's modulus	R2		Fmax	dL at Fmax	FBreak	dL at break
	N	mm	N	mm	Mpa			N	mm	N	mm
hydrophob Pristine 1	0.493409	3.59343			1.1083	0.9704	hydrophob Pristine 1	0.493409	3.59343				Fmax	dL at Fmax	FBreak	dL at break	Young's modulus
Hydrophob Pristine 2	0.707391	3.02094	0.100717	12.008	0.9769	0.9751	Hydrophob Pristine 2	0.707391	3.02094	0.100717	12.008		(N)	(mm)	(N)	(mm)	(MPa)
Hydrophob Pristine 3												PEO-PLCL pristine	0.431791	1.68265	0.175	5.22495	1.993
Hydrophob Pristibe 4	0.923	2.49973	0.0998755	5.95371	1.133	0.9737	Hydrophob Pristibe 4	0.923	2.49973	0.0998755	5.95371	PEO-PLCL loaded	0.542882	0.792143	0.125824	1.66763	3.181
Hydrophob Pristine 5	0.294345	4.72587			1.3715	0.992	Hydrophob Pristine 5	0.294345	4.72587			CA-PLCL pristine	0.604536	3.45999	0.100296	4.75757	1.14742
ave	0.604536	3.45999	0.100296	8.98085	1.14742	0.9778	ave	0.604536	3.45999	0.100296	8.98085	CA-PLCL loaded	0.240989	1.73728	n.d.	n.d.	1.13835
SD	0.271149	0.954838	0.00059514	4.28102	0.164344	0.00966954	SD	0.271149	0.954838	0.00059514	4.28102
Hydrophob Loaded 1	0.391819	1.46913			1.3135	0.9914	Hydrophob Loaded 1						Fmax	dL at Fmax	FBreak	dL at break	Young's modulus
Hydrophob loaded 2	0.0908189	4.24675					Hydrophob loaded 2	0.0908189	4.24675				(N)	(mm)	(N)	(mm)	(MPa)
Hydrophb loaded 3	0.269595	1.32465			0.8718	0.9929	Hydrophb loaded 3	0.269595	1.32465			PEO-PLCL pristine	0.343603	0.331106	0.660039	2.61244	1.706
Hydrophob loaded 4	0.123672	0.850317			0.4158	0.98	Hydrophob loaded 4	0.123672	0.850317			PEO-PLCL loaded	0.182605	0.457083	0.0281635	0.479853	0.655
Hydrophob loaded 5	0.479871	0.795554			1.9523	0.9985	Hydrophob loaded 5	0.479871	0.795554			CA-PLCL pristine	0.271149	0.954838	0.00059514	1.18067	0.164344
ave	0.271155	1.73728			1.13835	0.9907	ave	0.240989	1.80432			CA-PLCL loaded	0.177198	1.43293	n.d.	n.d.	0.654808
SD	0.167628	1.43293			0.654808	0.00776015	SD	0.177198	1.64553
Hydrophil Pristine 1	0.400329	1.70078	-0.966725	8.02803	0.9735	0.984	Hydrophil Pristine 1	0.400329	1.70078		8.02803
Hydrophil Pristine 3	0.790043	2.34673	0.136077	4.78874	1.0431	0.9901	Hydrophil Pristine 3	0.790043	2.34673	0.136077	4.78874
Hydrophil pristine 4	1.06701	2.15008	0.213027	2.85806	3.9621	0.99	Hydrophil pristine 4		2.15008	0.213027	2.85806
Hydrophil Pristine 5	0.104962	0.533159	-4.04979	4.41744			Hydrophil Pristine 5	0.105	0.533
ave	0.590586	1.68269	-1.16685	5.02307	1.9929	0.988033	ave	0.431791	1.68265	0.174552	5.22495
SD	0.423789	0.812641	1.99609	2.17093	1.70573	0.00349333	SD	0.343603	0.812716	0.0544119	2.61244
Hydrophilic loaded 2	0.367299	0.418636			3.6749	0.99	Hydrophilic loaded 2	0.367299	0.418636	0.367
Hydrophilic loaded 3	0.731781	1.01457	0.145739	2.00694	2.6867	0.99	Hydrophilic loaded 3	0.731781	1.01457	0.145739	2.00694
Hydrophilic loaded 4	0.529565	0.405956	0.10591	1.32832			Hydrophilic loaded 4	0.529565	0.405956	0.10591	1.32832
Hydrophilic loaded 5	0.20012	1.32941				0.994	Hydrophilic loaded 5		1.32941
ave	0.457191	0.792143	0.125824	1.66763	3.1808	0.991333	ave	0.542882	0.792143	0.206216	1.66763
SD	0.227159	0.457083	0.0281635	0.479853	0.698763	0.0023094	SD	0.182605	0.457083	0.14066	0.479853
													Figure Results of tensile strength measurement of nanofiber wound dressings (n=5)

## Sheet: Graph Summary
Hydrophil Pristine 1	Hydrophil Pristine 1		Hydrophilic loaded 4	Hydrophilic loaded 4		Hydrophb loaded 3	Hydrophb loaded 3		Hydrophob Pristine 5	Hydrophob Pristine 5
Strain	Standard force		Strain	Standard force		Strain	Standard force		Strain	Standard force
%	N		%	N		%	N		%	N
0	0.00329144		0	0.00355267		0	0.0032827		0	0.0079232
0	0.00370799		0	0.00330661		0	0.00362866		0	0.00777575
0	0.00416173		0	0.00370683		0	0.00375547		0	0.00772316
0	0.00445468		0	0.00323613		0	0.00399561		0	0.00795279
-1.11337e-05	0.00445622		0	0.00251822		0	0.00444152		0	0.00840358
-2.9902e-05	0.003831		0	0.00216261		0	0.00414636		0	0.00890648
-3.18107e-05	0.00313484		0	0.0020813		0	0.00398984		0	0.00915596
-3.18107e-05	0.00259094		0	0.00208801		-6.3012e-06	0.00383509		0	0.00882541
-3.18107e-05	0.00225895		0	0.00205902		-1.54379e-05	0.00374222		0	0.00843806
-3.18107e-05	0.00245633		0	0.00177466		-2.36295e-05	0.0038145		0	0.00825274
-3.18107e-05	0.00273506		-9.50253e-06	0.00156828		-1.89036e-05	0.0042041		0	0.00861222
-3.18107e-05	0.00290498		-1.10863e-05	0.00179888		-3.1506e-05	0.00372705		0	0.0086801
-3.18107e-05	0.00273493		-1.3937e-05	0.00170822		-3.1506e-05	0.00367776		0	0.00866386
-3.18107e-05	0.00237477		-2.21726e-05	0.00174748		-3.1506e-05	0.00346174		0	0.00851521
-3.18107e-05	0.00217196		-1.93218e-05	0.00181875		-3.1506e-05	0.00337252		0	0.00809645
-3.18107e-05	0.00193419		-1.71046e-05	0.0017243		-3.1506e-05	0.00365542		-1.2263e-05	0.00794083
-3.81728e-05	0.00195044		-2.37563e-05	0.00132673		-3.1506e-05	0.00361889		-1.37959e-05	0.0077998
-6.01222e-05	0.00220957		-1.77381e-05	0.00105919		-3.1506e-05	0.00343342		-1.37959e-05	0.00821287
-6.36213e-05	0.0026982		-2.18558e-05	0.00112969		-3.1506e-05	0.00337128		-1.50222e-05	0.00854856
-6.36213e-05	0.0032639		-2.69238e-05	0.00104643		-3.1506e-05	0.00355521		-2.14603e-05	0.00816538
-6.36213e-05	0.00326459		-1.93218e-05	0.000720764		-3.1506e-05	0.00384879		-1.41025e-05	0.00768708		Figure Characteristic force-strain diagram of the tested samples.
-6.36213e-05	0.00269904		-2.02721e-05	0.000322688		-3.1506e-05	0.00405821		-1.96208e-05	0.00765195
-6.36213e-05	0.00229477		-2.53401e-05	7.4573e-05		-3.1506e-05	0.00393462		-2.14603e-05	0.00776487
-6.36213e-05	0.00203107		-2.40731e-05	0.000333915		-3.1506e-05	0.00375722		-2.17669e-05	0.00761229
-6.36213e-05	0.00202973		-1.86883e-05	0.000417833		-3.1506e-05	0.00356887		-1.53288e-05	0.00756077
-6.36213e-05	0.00224273		-2.37563e-05	-0.00027384		-3.1506e-05	0.00320021		-2.11537e-05	0.00713539
-6.36213e-05	0.00224678		-2.37563e-05	-0.000219322		-3.1506e-05	0.00317699		-2.14603e-05	0.00710566
-7.28464e-05	0.00201566		-1.93218e-05	-2.02948e-05		-3.1506e-05	0.00326942		-2.0234e-05	0.00694502
-9.5432e-05	0.00170532		-2.18558e-05	1.32603e-05		-3.1506e-05	0.00345231		-2.14603e-05	0.00685177
-9.5432e-05	0.00153929		-2.53401e-05	9.90839e-05		-3.1506e-05	0.00359202		-1.96208e-05	0.00712786
-9.5432e-05	0.00173692		-2.53401e-05	-0.000192376		-3.1506e-05	0.0034783		-2.4526e-05	0.00712348
-9.5432e-05	0.00174781		-2.09056e-05	-0.000223501		-3.1506e-05	0.00340175		-2.14603e-05	0.00701219
-9.5432e-05	0.00144648		-2.18558e-05	-0.000316159		-3.1506e-05	0.00328725		-2.14603e-05	0.00742484
-9.5432e-05	0.00154007		-3.16751e-05	-0.000560893		-3.1506e-05	0.00293968		-2.14603e-05	0.00789646
-9.5432e-05	0.00161344		-3.16751e-05	-0.000405124		-3.1506e-05	0.00279356		-2.14603e-05	0.00810477
-9.5432e-05	0.0018002		-3.16751e-05	3.44643e-05		-3.1506e-05	0.00306998		-1.25696e-05	0.0083863
-9.5432e-05	0.00237804		-3.16751e-05	-0.000428242		-3.1506e-05	0.00335227		0	0.00827223
-0.000117381	0.00245503		-3.16751e-05	-0.000698506		-3.1506e-05	0.00345409		1.19564e-05	0.00872874
-0.000127243	0.00229672		-3.16751e-05	-0.000975172		-3.1506e-05	0.00331891		5.45704e-05	0.00889467
-0.000127243	0.00193024		-3.16751e-05	-0.0010137		-3.43415e-05	0.00306271		0.000132441	0.0091826
-0.000130106	0.00177725		-3.16751e-05	-0.00066482		-5.35602e-05	0.00294874		0.000286035	0.00964332
-0.00014792	0.00224549		-3.16751e-05	-0.000823429		-5.67108e-05	0.00300955		0.000523018	0.0098236
-0.000159053	0.00266157		-3.16751e-05	-0.000860992		-6.3012e-05	0.0033956		0.00083082	0.00967562
-0.000159053	0.00244045		-3.16751e-05	-0.000696842		-6.3012e-05	0.00377616		0.00115242	0.00985725
-0.000159053	0.00226144		-3.16751e-05	-0.000820969		-6.3012e-05	0.00376394		0.00153165	0.0101645
-0.000133923	0.00227232		-1.77381e-05	-0.000571835		-6.3012e-05	0.00382398		0.00193817	0.0106391
-0.000127243	0.00213162		1.267e-06	-3.34058e-05		-3.65469e-05	0.00356901		0.00234162	0.0108736
-9.73406e-05	0.0022825		3.61096e-05	0.000310978		-2.70951e-05	0.0037883		0.00270951	0.0106403
-7.18921e-05	0.00236186		0.000106745	0.000746564		0	0.00393601		0.0030817	0.0109717
-4.00814e-05	0.00233792		0.000254668	0.00142009		3.11909e-05	0.00384906		0.0034456	0.01123
-5.40781e-06	0.00255385		0.00047576	0.00221169		8.4121e-05	0.00405478		0.0037951	0.0111406
4.26263e-05	0.00274984		0.000777307	0.00355996		0.000212665	0.0046247		0.00415502	0.0113488
0.000122789	0.00289442		0.0011723	0.00463208		0.000425646	0.00466231		0.00450911	0.0112978
0.000301565	0.00294442		0.00161575	0.00532396		0.000727473	0.0047236		0.00485002	0.0110882
0.000597404	0.00254843		0.00204684	0.00659626		0.00109137	0.00474665		0.0051658	0.0113258
0.00100713	0.00239658		0.00242916	0.00789107		0.00147952	0.00439004		0.0054736	0.0113005
0.0014792	0.0025748		0.00281655	0.00992024		0.00191619	0.0045581		0.00581237	0.0113087
0.00198149	0.0030158		0.00319538	0.0118336		0.00233806	0.00475104		0.00615726	0.0113163
0.0024701	0.00359999		0.00358499	0.0134443		0.00274039	0.0054048		0.00646568	0.0110135
0.00295839	0.00375349		0.00397618	0.0150436		0.00314965	0.00583859		0.00679494	0.0109197
0.00339801	0.00336701		0.00436388	0.0169472		0.00354852	0.00600802		0.00712757	0.0112149
0.00379565	0.00317762		0.00474145	0.018412		0.00392974	0.00603867		0.00744519	0.0113177
0.00422032	0.00320606		0.00509462	0.0200613		0.0043075	0.00604444		0.00778211	0.0117657
0.00461509	0.00349117		0.00543513	0.0219482		0.00469061	0.00596763		0.00811475	0.0117247
0.00500318	0.00431238		0.00578039	0.02363		0.00505955	0.00618181		0.00845658	0.0116472
0.00537091	0.00474095		0.00610886	0.0258719		0.00543573	0.00640672		0.0088027	0.0117534
0.00572401	0.00484496		0.00642656	0.0275787		0.00579836	0.00650627		0.00915864	0.0120415
0.00606757	0.00464679		0.0067639	0.0290455		0.00612917	0.00667412		0.00951243	0.0123452
0.00641112	0.00454954		0.0070797	0.0308863		0.00644014	0.00638235		0.00983525	0.0124417
0.00675499	0.00469757		0.00739107	0.0326095		0.00673629	0.00639415		0.0101112	0.0126806
0.00710428	0.00465821		0.0077132	0.0342407		0.00704285	0.00620578		0.0104248	0.0128928
0.007486	0.00444756		0.00803882	0.0363663		0.00741115	0.0058356		0.0107347	0.0130649
0.00783942	0.00464826		0.00838725	0.0386012		0.00774606	0.00605351		0.0110337	0.0130084
0.00821924	0.00504416		0.00868405	0.0411052		0.00803403	0.00634507		0.0113402	0.0134154
0.00856661	0.0051962		0.009016	0.0430492		0.00836767	0.00632061		0.0116545	0.0131844
0.00892066	0.00501902		0.00931755	0.0447632		0.00869565	0.00668691		0.011988	0.01305
0.00928044	0.00462647		0.00965109	0.0466113		0.00902331	0.00702942		0.0123274	0.0132864
0.00959759	0.00455751		0.00995897	0.0488658		0.00934278	0.00689579		0.0126628	0.0135414
0.00994306	0.0046495		0.0102862	0.0512692		0.00966919	0.00722962		0.0130031	0.0143982
0.0103035	0.00486133		0.0106191	0.0535116		0.0099874	0.00757951		0.01331	0.0144245
0.0106216	0.00557473		0.0109485	0.0556132		0.0102993	0.00803722		0.013615	0.0141132
0.0109616	0.00574484		0.011212	0.057767		0.0106021	0.0083878		0.013932	0.014172
0.0113087	0.00552695		0.0114781	0.0601262		0.0108967	0.0082107		0.0142604	0.0142819
0.0116468	0.00537381		0.0117439	0.0623152		0.0112187	0.00816318		0.0145985	0.0142416
0.0120006	0.00534844		0.0120118	0.0651051		0.0115753	0.00870184		0.0149152	0.0149009
0.0123374	0.00577989		0.0123134	0.0674458		0.0119102	0.00905458		0.0151746	0.0150743
0.0126482	0.00601357		0.0126447	0.0698557		0.0122495	0.00922126		0.0154395	0.0149343
0.0129473	0.00578993		0.0129535	0.0728879		0.0125677	0.009288		0.0157515	0.0148014
0.013252	0.00546858		0.0132687	0.0756886		0.0128812	0.00915989		0.0160465	0.0143572
0.0135768	0.0050562		0.0135747	0.0788764		0.0132023	0.00889291		0.0163285	0.014484
0.0139216	0.0049045		0.0138721	0.082013		0.0135539	0.00863315		0.0166029	0.0147771
0.0142499	0.00504635		0.0142044	0.0846822		0.0138752	0.00861137		0.0169273	0.0147259
0.0145562	0.00530759		0.0145905	0.0879005		0.0141868	0.00884828		0.0172326	0.0148683
0.0148813	0.00545871		0.0149472	0.0910567		0.0145554	0.00931469		0.0175288	0.0149736
0.0151797	0.0055678		0.0152988	0.0944768		0.0149004	0.00933927		0.017812	0.0148493
0.0155456	0.00561916		0.0156611	0.0981386		0.0152498	0.0092372		0.0180932	0.0151061
0.0158484	0.0054005		0.0160286	0.10163		0.0156109	0.00941908		0.0183835	0.0150615
0.0161738	0.00528681		0.0163805	0.104623		0.0159685	0.00952545		0.0186846	0.0149974
0.0165069	0.004804		0.0167089	0.107827		0.0162791	0.00964426		0.0189681	0.0152843
0.0168132	0.00539487		0.0170171	0.111102		0.0166024	0.009771		0.019268	0.0153476
0.0171727	0.00570591		0.0173424	0.114299		0.0168907	0.0100004		0.0195874	0.0156272
0.0174739	0.00654666		0.017676	0.117751		0.0171925	0.0102162		0.0198842	0.0157586
0.0178012	0.00718336		0.0179652	0.120773		0.0175129	0.0106097		0.0201898	0.0153663
0.0181082	0.00702483		0.0182588	0.123915		0.0178103	0.0105905		0.02049	0.015397
0.0184435	0.00649588		0.0186123	0.126989		0.0181084	0.0102891		0.0207662	0.0154209
0.0187479	0.00580909		0.018918	0.129807		0.0184319	0.0103336		0.0210317	0.0149704
0.0190638	0.00620436		0.0192141	0.132908		0.018776	0.0100235		0.0212739	0.0151799
0.0193889	0.00682909		0.0195638	0.135865		0.0191081	0.0104669		0.0215296	0.0152736
0.0196908	0.00758624		0.0198749	0.138874		0.0194531	0.0107663		0.0218343	0.0151468
0.0200137	0.00736831		0.0201694	0.141765		0.0198151	0.0109886		0.0221363	0.0151609
0.0203194	0.00724751		0.0204947	0.145115		0.0201578	0.0110923		0.0224217	0.0149799
0.0206292	0.00705542		0.0208486	0.148821		0.0204738	0.0113892		0.0227007	0.0148727
0.0209079	0.0065536		0.0211745	0.152186		0.0208066	0.0116906		0.0229855	0.0151749
0.0212021	0.00681617		0.0215074	0.155384		0.0211244	0.0120628		0.0233301	0.0151332
0.0214884	0.0067728		0.0218368	0.158539		0.0214477	0.0125676		0.0236716	0.0152048
0.0217855	0.00702141		0.0221783	0.162235		0.0217738	0.012632		0.0239914	0.0158631
0.022132	0.00716574		0.0225444	0.166051		0.02212	0.0129884		0.0243019	0.0159136
0.0224459	0.00732099		0.0228821	0.169919		0.0224464	0.0128398		0.0246453	0.016244
0.0227729	0.00761055		0.0231817	0.173039		0.0227335	0.0125129		0.0249764	0.0163562
0.0231149	0.00800785		0.0234839	0.176222		0.0230123	0.012852		0.0252851	0.0161086
0.0234572	0.00789985		0.0237991	0.17953		0.0232974	0.0127015		0.025603	0.0162221
0.0237988	0.00784949		0.0241266	0.182459		0.0236137	0.012514		0.0259366	0.016355
0.0241328	0.00801142		0.0244858	0.185698		0.0239256	0.0122383		0.0262499	0.0168094
0.0244344	0.00772665		0.024852	0.188908		0.0242265	0.0120688		0.0265727	0.0172239
0.024742	0.00811891		0.0251944	0.191791		0.02454	0.0121702		0.0268726	0.0178494
0.025076	0.00790855		0.0254845	0.194661		0.0248551	0.0124655		0.0272113	0.0186713
0.0254228	0.00744873		0.0257759	0.197429		0.0251701	0.0120924		0.0275047	0.0197179
0.0257635	0.00754051		0.0260889	0.200289		0.0254962	0.0121881		0.027826	0.0201527
0.026072	0.00756563		0.0264091	0.203741		0.0258267	0.0125899		0.0281298	0.0202181
0.0264156	0.00772357		0.0267401	0.206819		0.0261515	0.0123941		0.0284337	0.0194258
0.0267668	0.00758708		0.0270863	0.209401		0.0264745	0.0129399		0.0287231	0.0183061
0.0270881	0.00679133		0.0274306	0.212271		0.0267914	0.0129245		0.0290523	0.0177971
0.0274176	0.0064805		0.0277616	0.214612		0.0270498	0.0127428		0.0293791	0.0171161
0.02775	0.00667025		0.0280407	0.217113		0.0273519	0.01275		0.0296964	0.0164841
0.0280961	0.00688246		0.0283198	0.21965		0.0276468	0.0127183		0.0299953	0.0151961
0.0284511	0.00771334		0.0286229	0.221696		0.0279427	0.0130785		0.0303169	0.0139629
0.0288154	0.00813563		0.0289371	0.223909		0.0282439	0.0136679		0.0306435	0.0138115
0.0291465	0.00785798		0.0292345	0.226125		0.0285167	0.0136316		0.0309368	0.0141847
0.0294411	0.00749297		0.0295326	0.228286		0.0287782	0.0135354		0.0312505	0.0140263
0.0297318	0.00697214		0.0298427	0.230496		0.0290271	0.0136811		0.0315577	0.0147524
0.0300534	0.0072875		0.0301408	0.232479		0.0293176	0.0136021		0.0318563	0.0154718
0.0303633	0.00805695		0.0304353	0.234389		0.0296519	0.0139436		0.0321766	0.0160883
0.0306671	0.00840972		0.0307359	0.236787		0.0299622	0.0143876		0.0324768	0.0166833
0.0309804	0.0087789		0.0310305	0.239505		0.0302618	0.0143558		0.0327873	0.0171441
0.0313065	0.00898126		0.0313663	0.242205		0.0305532	0.0145268		0.0330669	0.0178397
0.0316402	0.00860977		0.0316532	0.244651		0.0308321	0.0142066		0.0333983	0.0178268
0.0320149	0.00835045		0.031957	0.24667		0.0311125	0.0140302		0.0337141	0.0171644
0.032416	0.00795231		0.0322611	0.248971		0.0314392	0.0143352		0.0339916	0.0168326
0.0327806	0.00793233		0.0325908	0.250971		0.0317851	0.0142647		0.0343135	0.0173917
0.0331117	0.0086209		0.0328898	0.25349		0.0321103	0.0142702		0.0346381	0.0176899
0.0334454	0.00892131		0.0332303	0.256004		0.0324575	0.0145854		0.0349361	0.0179044
0.0337893	0.00894186		0.0335075	0.258027		0.0327568	0.0145819		0.0352225	0.0174868
0.0340886	0.0085381		0.0338258	0.259944		0.0331046	0.0146959		0.035529	0.0171082
0.034367	0.00778905		0.0341426	0.261466		0.0334417	0.0146052		0.0358117	0.0173646
0.0346549	0.00728689		0.0344315	0.263368		0.0337527	0.0143284		0.0360616	0.0176687
0.0349491	0.00724167		0.0347115	0.265601		0.0340643	0.0144492		0.036308	0.0181091
0.0352558	0.00783879		0.0349902	0.267537		0.0344071	0.0144692		0.0366097	0.0181711
0.0355599	0.00862035		0.0352674	0.269416		0.0347558	0.0147812		0.0369252	0.0175058
0.0358633	0.00891348		0.035568	0.271899		0.0350898	0.0151962		0.0372459	0.0172204
0.0361655	0.00852452		0.0359272	0.273914		0.0353919	0.0150156		0.0375736	0.0173188
0.0364852	0.00819414		0.0362455	0.276476		0.0357155	0.0146196		0.037897	0.0171479
0.0368189	0.00765719		0.036574	0.279052		0.0360145	0.0146719		0.0382284	0.0173234
0.0371641	0.00777955		0.0368917	0.281121		0.0363604	0.0146816		0.0385608	0.0172958
0.0375219	0.0080136		0.037248	0.283663		0.0366938	0.0152043		0.0388722	0.0175263
0.0378658	0.00782673		0.0375635	0.285783		0.0369924	0.0152744		0.0391819	0.0180674
0.0381572	0.00829871		0.0378926	0.288148		0.0373286	0.0152643		0.0394961	0.0181654
0.0384387	0.00825985		0.0382258	0.291014		0.0376181	0.0156206		0.0398058	0.0180993
0.0387203	0.00855146		0.0385185	0.293091		0.0379597	0.0155537		0.0401123	0.0181399
0.0390555	0.0090528		0.0388682	0.294821		0.0382968	0.0155655		0.0404082	0.0177842
0.0393437	0.00869333		0.0392071	0.296859		0.0386033	0.0160178		0.0407132	0.0180481
0.0396488	0.00853452		0.0395007	0.298621		0.0388954	0.0158897		0.0410167	0.0183889
0.039945	0.00874044		0.0398359	0.300519		0.039236	0.0161472		0.0413356	0.0185797
0.0402608	0.00889233		0.0401501	0.30276		0.0395589	0.015967		0.0416422	0.0190223
0.0405828	0.00907211		0.0404849	0.304359		0.0398349	0.0159093		0.0419622	0.0188806
0.0408548	0.00961249		0.0408279	0.306236		0.0401682	0.0163086		0.0422857	0.0184745
0.0411598	0.00929874		0.0411235	0.308091		0.0404931	0.0163201		0.0426097	0.0187834
0.0414811	0.00940195		0.0414662	0.309581		0.0408141	0.0159399		0.0429083	0.0185897
0.0418024	0.00879982		0.0417589	0.311511		0.041133	0.0159821		0.0431802	0.018523
0.0421065	0.00849054		0.0420911	0.313253		0.04146	0.0159581		0.043427	0.0189366
0.042388	0.00855552		0.0423832	0.314721		0.0417461	0.0159378		0.0436931	0.0190431
0.0426934	0.00843319		0.0427231	0.316438		0.0420539	0.0162553		0.0439997	0.0197375
0.0429842	0.00856854		0.0430357	0.318138		0.0423771	0.0156441		0.0442971	0.0203641
0.0432647	0.0087546		0.0433347	0.320293		0.0426906	0.0155163		0.0445902	0.0205206
0.0435396	0.00927834		0.043672	0.321942		0.0430025	0.0156391		0.0449038	0.0206927
0.0438335	0.00970779		0.0439698	0.323343		0.0432867	0.0157754		0.0452441	0.0206722
0.0441767	0.00969105		0.04431	0.325026		0.0435807	0.0160556		0.0456114	0.0204401
0.0445095	0.00920897		0.0446147	0.326985		0.0438617	0.016234		0.0460191	0.0207975
0.0448419	0.00956456		0.0449498	0.328727		0.0441323	0.0159215		0.0463512	0.0210115
0.0451568	0.00935641		0.045284	0.330422		0.0444203	0.0162016		0.0466458	0.0210263
0.0454765	0.00966885		0.0456045	0.332107		0.0447448	0.0163405		0.0469671	0.021032
0.0457819	0.0102573		0.0459096	0.333475		0.0450504	0.0167523		0.0473086	0.0208662
0.0460812	0.0103019		0.0462456	0.335082		0.0453579	0.0173894		0.0476507	0.0208968
0.0463803	0.0101597		0.0465497	0.336389		0.0456383	0.017415		0.0480018	0.0208391
0.0466742	0.0100149		0.0469026	0.338412		0.0459124	0.0173132		0.0483543	0.0204968
0.0469748	0.00952656		0.0472041	0.339969		0.0462319	0.0172664		0.0486581	0.0205918
0.0473228	0.00969546		0.0475003	0.34134		0.0465529	0.0172861		0.0489724	0.0203712
0.0476918	0.00973046		0.0478275	0.34253		0.0468686	0.0176813		0.0492848	0.0200469
0.0480163	0.00949458		0.0481227	0.344042		0.0471739	0.0178379		0.0496189	0.0202005
0.0483427	0.00978121		0.0484531	0.34552		0.0474701	0.0175347		0.0499684	0.0201422
0.0486576	0.00996322		0.0487562	0.346873		0.0478286	0.0177094		0.0502952	0.0200626
0.04899	0.0101122		0.0490853	0.347891		0.0481881	0.0174425		0.0505865	0.0200487
0.0493205	0.0102952		0.0493862	0.349056		0.0485098	0.0174456		0.0508719	0.0197116
0.0496863	0.0101657		0.0497046	0.350286		0.0488513	0.0175424		0.0511555	0.0197056
0.0500363	0.0099186		0.050015	0.35116		0.0491856	0.0173803		0.0514437	0.0196323
0.0503782	0.0104122		0.0503099	0.352418		0.0495239	0.0172105		0.0517362	0.0192315
0.050703	0.0105001		0.0506045	0.353464		0.0498456	0.0173591		0.0520547	0.0193798
0.0510116	0.0107621		0.0508848	0.354397		0.0501934	0.0172654		0.0523996	0.0196052
0.051336	0.0105621		0.0511575	0.355642		0.0505117	0.0174754		0.0527383	0.0196536
0.0516653	0.0103637		0.0514606	0.357121		0.0508661	0.017192		0.0530544	0.0199632
0.0519913	0.0105473		0.0517856	0.358652		0.0511802	0.0165963		0.0533322	0.0202569
0.0523095	0.010545		0.0521135	0.360468		0.0514899	0.0165721		0.0535928	0.0203242
0.0526148	0.0106561		0.0524536	0.361545		0.051857	0.01669		0.0538941	0.0207349
0.0529094	0.0111472		0.0527894	0.362642		0.0522051	0.0171882		0.0542724	0.0205153
0.0532192	0.0116016		0.0531191	0.364593		0.0525391	0.0172431		0.0546434	0.0205849
0.0535233	0.0116064		0.0534498	0.366353		0.0528793	0.0173366		0.0549724	0.0205254
0.05383	0.0116184		0.0537672	0.367939		0.0532243	0.0168368		0.0552437	0.0205731
0.0541338	0.0119241		0.0540849	0.369582		0.0535602	0.0165863		0.0555012	0.0208279
0.054457	0.0122681		0.0544194	0.370573		0.0538985	0.0164566		0.0557606	0.0209043
0.0547729	0.012452		0.0547599	0.371794		0.0542111	0.0171471		0.056042	0.020655
0.0551339	0.0120925		0.0550653	0.373098		0.0545318	0.0170664		0.0563308	0.0205553
0.0554384	0.0123716		0.0554105	0.374415		0.0548538	0.0170416		0.0566135	0.0206365
0.0557638	0.012502		0.0557469	0.376191		0.0551386	0.0170662		0.0569145	0.0204466
0.056073	0.0125908		0.0560551	0.377575		0.0554364	0.0169114		0.0572039	0.0208225
0.0564172	0.0123276		0.0563693	0.378693		0.0557873	0.0170618		0.0575001	0.0207705
0.0567474	0.0115501		0.0566918	0.380221		0.0561229	0.0171634		0.0577929	0.0212039
0.0570489	0.0113066		0.0570057	0.381642		0.0564572	0.0171563		0.0580672	0.0215457
0.0573629	0.010978		0.0573443	0.383263		0.0568034	0.0176745		0.0583297	0.0215959
0.0576632	0.0110624		0.0576693	0.384718		0.0571389	0.0179489		0.0585719	0.0220637
0.0579877	0.0111975		0.0580329	0.38581		0.0574641	0.0177921		0.0588229	0.0223677
0.0583058	0.0117379		0.0583987	0.387165		0.0577568	0.0185772		0.0591228	0.0222809
0.0586115	0.0115887		0.058776	0.388642		0.058058	0.0186839		0.0594419	0.022372
0.0589277	0.0116871		0.0591308	0.390076		0.058357	0.0184689		0.0597442	0.022304
0.0592346	0.0111188		0.0594339	0.391582		0.0586531	0.0186591		0.0600293	0.022452
0.0595247	0.0108811		0.0597301	0.392328		0.058959	0.0190902		0.0603006	0.022755
0.0598012	0.0109749		0.0600227	0.392774		0.0592646	0.0195784		0.0605735	0.0226633
0.0600808	0.0108337		0.0603255	0.393863		0.0595665	0.0200923		0.0608614	0.0224609
0.0604259	0.0111536		0.0606714	0.394683		0.0599181	0.0195023		0.0612072	0.022603
0.0607485	0.0114619		0.0609971	0.396089		0.0602284	0.019286		0.0615386	0.0222707
0.0610892	0.0119298		0.0613056	0.397255		0.0605479	0.0196522		0.0618669	0.022181
0.0614213	0.0120428		0.0616252	0.39789		0.060896	0.0198859		0.0621965	0.0222353
0.0617509	0.0116346		0.0619486	0.398761		0.0612533	0.0204109		0.0625012	0.0215947
0.0620594	0.0111872		0.0622983	0.399613		0.0616005	0.020628		0.06284	0.0215156
0.0623887	0.0113617		0.062653	0.400694		0.0618985	0.0207927		0.0631791	0.0210652
0.0627115	0.0115663		0.0629558	0.401964		0.0621818	0.0208204		0.0634731	0.0211909
0.0630296	0.0122769		0.06329	0.403104		0.0624987	0.0206676		0.063791	0.0214275
0.0633462	0.0129499		0.0635988	0.404092		0.062787	0.0209133		0.0640758	0.0213178
0.0636659	0.0129543		0.0639124	0.405436		0.0630595	0.0213347		0.0644186	0.021288
0.063998	0.0130983		0.0642419	0.406185		0.0633774	0.0213366		0.0647353	0.0215153
0.0643383	0.0129108		0.064571	0.407325		0.0636815	0.0212588		0.0650397	0.0217334
0.0646962	0.0126507		0.0649225	0.408309		0.0639716	0.0210717		0.0653785	0.0218676
0.0650697	0.0128773		0.0652555	0.408952		0.0642832	0.0209489		0.0656948	0.0220079
0.0654139	0.0126926		0.0655393	0.409717		0.0646074	0.0211288		0.0659993	0.0217639
0.0657113	0.0127103		0.0658215	0.410429		0.0648998	0.0207741		0.0663046	0.0220363
0.0660625	0.0130635		0.0661278	0.411523		0.0652123	0.0205274		0.0666219	0.0221345
0.0664013	0.0131641		0.0664575	0.412567		0.0655324	0.0205229		0.0669101	0.0225558
0.066742	0.0135009		0.0667572	0.412906		0.0658403	0.0204829		0.0672231	0.0230543
0.0670944	0.0138656		0.0670546	0.413461		0.0660983	0.0208123		0.0675199	0.0228558
0.0674606	0.0136612		0.0673729	0.41453		0.0663894	0.0211451		0.0678648	0.0227932
0.0678184	0.0134806		0.0677036	0.415344		0.0666641	0.0209442		0.0681689	0.0228242
0.0681152	0.0133731		0.0680381	0.41651		0.0669272	0.0210825		0.0684644	0.0229824
0.0684021	0.0130746		0.068377	0.417283		0.0672007	0.0211071		0.0687876	0.0233572
0.0687273	0.0133059		0.0686998	0.417847		0.0675142	0.0213476		0.0690902	0.0237712
0.0690419	0.013622		0.0690001	0.418542		0.0678154	0.0217795		0.0693931	0.0235954
0.0693488	0.0137944		0.0692877	0.4188		0.0680961	0.0216674		0.0696972	0.0235836
0.0696781	0.0141433		0.069612	0.419282		0.0683636	0.0215532		0.0700019	0.0234906
0.0699803	0.0143705		0.0698936	0.420083		0.0686796	0.0219464		0.07031	0.0235705
0.0702984	0.0145873		0.070179	0.420236		0.0690013	0.0221052		0.0706166	0.0239909
0.0706165	0.0144774		0.0704917	0.42045		0.0693365	0.0223119		0.0709216	0.0235006
0.0709394	0.0140523		0.0707938	0.420715		0.0696676	0.0224966		0.0712009	0.023123
0.0712826	0.013835		0.0711122	0.420892		0.0699874	0.0222549		0.0714876	0.0231015
0.0716341	0.0141508		0.0714166	0.42174		0.0703132	0.0225974		0.071762	0.0233787
0.0719684	0.0147687		0.0716953	0.42228		0.070644	0.0228399		0.0720425	0.0236865
0.0722627	0.0152495		0.0719601	0.422761		0.0709798	0.0229409		0.072315	0.0242166
0.0725999	0.0153445		0.0722104	0.423633		0.0712902	0.0234988		0.0726412	0.0241369
0.0729256	0.0152779		0.0724745	0.424616		0.0716068	0.0236616		0.0729757	0.0241934
0.0732676	0.0151403		0.072791	0.425439		0.071925	0.0235454		0.0732961	0.0242899
0.0736286	0.0148416		0.0730985	0.426314		0.0722835	0.0237758		0.07356	0.0246031
0.0739786	0.0150375		0.0734023	0.426897		0.0726446	0.0239175		0.0738648	0.0252915
0.0742925	0.0154205		0.0736972	0.428034		0.0729647	0.0243278		0.074191	0.0256101
0.0746119	0.0155751		0.0739886	0.429523		0.0732719	0.02445		0.0745267	0.0254262
0.0749017	0.01592		0.074267	0.430729		0.0735904	0.0242564		0.0748547	0.0255676
0.0751912	0.015979		0.0746028	0.432043		0.0739127	0.0242802		0.0751754	0.0255956
0.0754822	0.0159107		0.074943	0.433119		0.074236	0.0245789		0.0755046	0.0256024
0.0757765	0.0158524		0.0753022	0.434245		0.0745914	0.0248001		0.0758311	0.0256861
0.076072	0.0154202		0.0756588	0.435446		0.0749152	0.0249929		0.0761503	0.0254412
0.0763742	0.0151065		0.0760012	0.43701		0.0752205	0.025142		0.0764569	0.0254032
0.0766939	0.0153495		0.0763272	0.438444		0.0755542	0.0248209		0.0767726	0.0254165
0.0770041	0.0156115		0.0766819	0.439815		0.0758837	0.0249427		0.0770896	0.025607
0.077313	0.0158441		0.076999	0.440568		0.0761941	0.0249297		0.0773895	0.025599
0.0776136	0.0159787		0.0773094	0.441403		0.0764997	0.025238		0.0776798	0.0256422
0.0778887	0.0157498		0.0776373	0.442271		0.0768519	0.0256408		0.0780005	0.0254727
0.0781782	0.0159881		0.077948	0.443497		0.0771739	0.0250838		0.0783205	0.0257165
0.0784705	0.0161934		0.0782654	0.44465		0.0774924	0.0249755		0.0786409	0.0261224
0.0787906	0.016828		0.0786379	0.44514		0.0778009	0.0248134		0.0789527	0.026416
0.0790905	0.0175222		0.0789521	0.445633		0.078091	0.0249624		0.0792679	0.0263239
0.0794236	0.0175624		0.0792559	0.446031		0.0784181	0.0251423		0.0795689	0.0256485
0.0797331	0.0170834		0.0795571	0.44647		0.0787224	0.0253596		0.0798859	0.025153
0.0800503	0.0168073		0.0798951	0.447106		0.0790737	0.0254928		0.0801784	0.0248172
0.0803696	0.0168819		0.0802159	0.447548		0.0793841	0.0257591		0.0804932	0.0248881
0.0806718	0.0174971		0.0805181	0.447803		0.0797079	0.0260359		0.0808069	0.0251863
0.0809712	0.0179861		0.0808725	0.448281		0.0800425	0.025944		0.0811095	0.0250616
0.0812543	0.0178658		0.081169	0.448586		0.0803655	0.026317		0.0814216	0.0249052
0.0815282	0.0179292		0.0815064	0.448734		0.080673	0.0264225		0.0817422	0.0247939
0.081811	0.0175509		0.0818041	0.449434		0.0809597	0.026745		0.0820319	0.0247484
0.0821141	0.0171986		0.0821415	0.449972		0.0812832	0.0270315		0.0823689	0.0251788
0.0824672	0.0172252		0.0824348	0.450811		0.0816074	0.0267245		0.0826984	0.0255424
0.0828079	0.0172792		0.0827683	0.451955		0.0818979	0.0269317		0.0830688	0.0255756
0.0831321	0.0176877		0.0830714	0.452697		0.0822152	0.0266751		0.0834388	0.0258271
0.0834527	0.0180422		0.0833876	0.453687		0.0825252	0.02635		0.0837506	0.0263699
0.0837384	0.0180702		0.0837376	0.454381		0.0828324	0.0263531		0.0840173	0.0266167
0.0840689	0.018373		0.0840613	0.454867		0.0831383	0.0264233		0.0842917	0.0272172
0.0844204	0.0182645		0.0843679	0.455574		0.0834405	0.0269906		0.084613	0.0273302
0.0847497	0.0178816		0.0846916	0.456634		0.0837416	0.0270635		0.0849141	0.0269336
0.0850888	0.0177108		0.0850033	0.457221		0.0840343	0.0268226		0.0852081	0.0268783
0.0854352	0.0178672		0.0853102	0.457989		0.0843198	0.0268107		0.0855054	0.026953
0.0857803	0.0178714		0.0856419	0.458048		0.0846159	0.0271905		0.0858228	0.0272917
0.0860879	0.0183103		0.0859564	0.458115		0.0849351	0.0272372		0.0861398	0.0277152
0.0864277	0.0180443		0.086258	0.45855		0.0852691	0.0279463		0.086477	0.0277669
0.0867385	0.0178549		0.086576	0.459176		0.0856033	0.0280326		0.0868308	0.0274804
0.0870419	0.0181803		0.0869193	0.459738		0.0859152	0.0280008		0.0871836	0.0274414
0.0873852	0.0183388		0.0872411	0.460059		0.0862552	0.0284502		0.0875043	0.0273239
0.0877115	0.0189366		0.0875484	0.459911		0.0865753	0.0284287		0.0878213	0.0273116
0.0880344	0.0187877		0.0878528	0.460022		0.0869121	0.0287782		0.088157	0.0274229
0.0883462	0.0181799		0.0881585	0.460465		0.0872341	0.0293435		0.0885034	0.0277934
0.0886719	0.0179151		0.0884372	0.46079		0.0875406	0.0294609		0.088806	0.0281945
0.0890142	0.0180609		0.0887096	0.461694		0.0878778	0.0298378		0.0890743	0.0285711
0.0893498	0.0186049		0.0889712	0.462334		0.0882045	0.0299143		0.0893383	0.0288238
0.0896284	0.0192478		0.0892604	0.462851		0.0885284	0.0296456		0.0896001	0.0288248
0.0899618	0.0195498		0.089599	0.463355		0.0888702	0.0299904		0.0898757	0.0285157
0.0902974	0.0195496		0.0899459	0.463735		0.0891953	0.0300513		0.0901933	0.0286547
0.090599	0.0196159		0.090288	0.464526		0.0895019	0.0297464		0.0904707	0.0287424
0.0908923	0.0190588		0.0906272	0.465311		0.0898236	0.0299858		0.0907675	0.0290615
0.091233	0.0194027		0.0909408	0.465914		0.0901326	0.0299611		0.0910732	0.0298461
0.0915686	0.0198344		0.0912528	0.466698		0.0904531	0.0297351		0.0913445	0.0295407
0.091866	0.0199249		0.0915604	0.467484		0.090805	0.0297079		0.0916688	0.0290811
0.0921968	0.0203906		0.0918359	0.467989		0.0911279	0.0291239		0.0919454	0.0288175
0.09252	0.0205193		0.0921226	0.468346		0.0914553	0.0295305		0.092229	0.0288054
0.0928044	0.0208753		0.0924137	0.468603		0.0918125	0.0296948		0.092564	0.0291841
0.0931225	0.0209753		0.0927713	0.469397		0.0921689	0.0299311		0.0928482	0.0299676
0.0934422	0.020413		0.0931086	0.471044		0.0925154	0.0302214		0.0931603	0.0298126
0.0937587	0.019736		0.093451	0.47228		0.0928267	0.0302446		0.0934448	0.0299115
0.0940676	0.0197609		0.0937909	0.473652		0.0931204	0.0302346		0.0937217	0.0298708
0.0943616	0.0200401		0.0941618	0.474422		0.0934408	0.0302585		0.0940466	0.0295782
0.0946577	0.0203494		0.094521	0.474897		0.0937243	0.0305343		0.0943318	0.029913
0.0949472	0.0205495		0.0949075	0.4757		0.0940498	0.0307648		0.094646	0.0298757
0.0952367	0.0204469		0.0952816	0.476214		0.0943513	0.0311943		0.0949648	0.0297627
0.0955401	0.0204395		0.0955844	0.476944		0.0946566	0.030765		0.0952319	0.0299896
0.0958643	0.0203614		0.0959122	0.477909		0.0949716	0.0306734		0.0955035	0.0301676
0.0961735	0.0206881		0.0962182	0.478073		0.0952943	0.0305786		0.0957607	0.0302532
0.0964786	0.0209256		0.0965159	0.477739		0.0956314	0.0306675		0.0960139	0.0303195
0.0967763	0.0208363		0.0968146	0.477863		0.0959748	0.0310416		0.0962816	0.0299074
0.0970737	0.020734		0.0971697	0.477983		0.0963305	0.0308635		0.0966096	0.0298003
0.0973992	0.0206232		0.0974722	0.478637		0.0966997	0.0305752		0.0969116	0.0298636
0.0977446	0.0205637		0.097781	0.479355		0.0970321	0.0305276		0.0972016	0.0300451
0.0980751	0.0210031		0.0980962	0.479691		0.0973544	0.0305378		0.0974806	0.0305266
0.0984266	0.0210701		0.0984316	0.480809		0.0977092	0.0308176		0.0977682	0.0305165
0.0987463	0.0208915		0.0987801	0.481574		0.0980652	0.031218		0.0981223	0.0298096
0.0990998	0.0209459		0.0991332	0.481949		0.0983655	0.0313227		0.0984672	0.0293242
0.0994255	0.0208776		0.099494	0.482309		0.098644	0.031608		0.0987799	0.0289897
0.0997598	0.0208619		0.0998431	0.48246		0.0989118	0.0317748		0.0991235	0.0291576
0.10009	0.0209545		0.100135	0.482842		0.0992127	0.0317391		0.0994454	0.0293143
0.100404	0.0207358		0.100418	0.483558		0.0995035	0.0319411		0.0997517	0.029123
0.100709	0.0208832		0.100729	0.483949		0.0998084	0.0321172		0.100069	0.0293045
0.101034	0.0217705		0.101037	0.484419		0.100126	0.0318527		0.100396	0.0295795
0.101343	0.0218778		0.101362	0.48468		0.100426	0.0318333		0.100707	0.0294678
0.101662	0.0222291		0.101685	0.484717		0.100712	0.0317385		0.101014	0.0298116
0.101988	0.0219266		0.102009	0.485319		0.100999	0.0317058		0.10132	0.0298077
0.102338	0.0216597		0.102342	0.485946		0.101309	0.0320747		0.101626	0.029592
0.102683	0.0213564		0.102689	0.486845		0.101637	0.0318417		0.101973	0.0297024
0.103034	0.0215941		0.103051	0.487821		0.101919	0.0318951		0.102268	0.029817
0.103386	0.0218822		0.103378	0.488237		0.10223	0.0316819		0.10258	0.0302112
0.103689	0.0227321		0.103674	0.488722		0.102532	0.0316628		0.102905	0.030536
0.104028	0.0226884		0.103985	0.489397		0.102856	0.0320755		0.103222	0.0302627
0.104331	0.0223755		0.104296	0.48976		0.103138	0.0321784		0.103531	0.0296819
0.104657	0.0225603		0.104624	0.490385		0.103457	0.0321259		0.103846	0.0292501
0.104968	0.0225735		0.104968	0.49043		0.103742	0.0321552		0.104153	0.0288401
0.105291	0.0230732		0.105302	0.490448		0.104045	0.0322016		0.104453	0.0292064
0.105613	0.0231481		0.105629	0.490755		0.104346	0.0322822		0.104763	0.0297747
0.105926	0.0230905		0.105892	0.490599		0.104647	0.032356		0.105106	0.0298617
0.106254	0.0230985		0.106164	0.490718		0.104925	0.0318388		0.105421	0.0300969
0.106592	0.0229786		0.106483	0.490911		0.105194	0.0320701		0.105735	0.0302054
0.106936	0.0227538		0.106802	0.490656		0.105469	0.0321641		0.106026	0.0302772
0.107289	0.0231297		0.107065	0.490503		0.105802	0.0321539		0.106323	0.0302095
0.107641	0.0232041		0.10738	0.490752		0.106145	0.0326792		0.106613	0.0303223
0.108	0.0233967		0.107706	0.490808		0.106476	0.0328352		0.106946	0.0309679
0.108346	0.0235819		0.107976	0.490871		0.106788	0.032738		0.10723	0.0315493
0.108631	0.0234509		0.108273	0.490616		0.107095	0.0329563		0.107548	0.031747
0.108922	0.0233805		0.108579	0.490523		0.107387	0.032857		0.107861	0.0318958
0.109238	0.023172		0.108877	0.491172		0.107672	0.0332972		0.108155	0.0315582
0.109579	0.0229378		0.109157	0.491494		0.107954	0.0338216		0.108486	0.0309038
0.109903	0.0233004		0.109443	0.491813		0.108279	0.0337908		0.108779	0.0308348
0.11024	0.0237455		0.10972	0.49198		0.108631	0.034148		0.109068	0.0315318
0.110591	0.0238663		0.109994	0.492221		0.108919	0.0342491		0.109378	0.0324598
0.110951	0.0240167		0.110338	0.492359		0.109262	0.0344991		0.109694	0.032755
0.11126	0.0233146		0.110643	0.492611		0.109595	0.0349514		0.110019	0.032456
0.111548	0.0228255		0.110941	0.493059		0.109938	0.0351434		0.110303	0.03203
0.111856	0.0227731		0.111257	0.493932		0.110285	0.0351809		0.110617	0.0317134
0.112152	0.0227997		0.111587	0.494594		0.110599	0.0353714		0.110934	0.0318003
0.112475	0.0235062		0.111897	0.494639		0.110909	0.035079		0.111241	0.0323322
0.112775	0.023774		0.112184	0.494931		0.111243	0.0354005		0.111535	0.0327722
0.113063	0.0239056		0.112463	0.49529		0.111581	0.0354714		0.111825	0.0329994
0.113364	0.0238842		0.112803	0.49584		0.111926	0.0352347		0.11211	0.0329813
0.113692	0.0238252		0.113137	0.4964		0.112248	0.0355641		0.112392	0.0323923
0.114052	0.023564		0.113424	0.496886		0.112539	0.035488		0.11267	0.0321951
0.114377	0.0236582		0.113735	0.497785		0.112873	0.0354741		0.112945	0.0317412
0.114685	0.023466		0.11406	0.498478		0.113179	0.0356571		0.113235	0.0312392
0.115005	0.023536		0.114397	0.499033		0.113503	0.0353749		0.113584	0.0315428
0.115317	0.0237821		0.114733	0.499509		0.11383	0.0352388		0.113919	0.0320436
0.115607	0.0238677		0.115091	0.500005		0.114154	0.0357309		0.114225	0.032929
0.115909	0.0242753		0.115421	0.500652		0.114481	0.0357475		0.114561	0.0339991
0.116184	0.0240506		0.115731	0.501363		0.114777	0.036402		0.114882	0.034036
0.116466	0.0241663		0.116062	0.502167		0.115088	0.0364444		0.115214	0.0331821
0.11675	0.0242109		0.116398	0.502894		0.115427	0.0360558		0.115539	0.031802
0.117084	0.0243856		0.116732	0.503454		0.115773	0.0363576		0.115859	0.030313
0.117397	0.0248033		0.117079	0.503415		0.116072	0.0366931		0.116171	0.0299676
0.117701	0.0252134		0.117424	0.503861		0.116399	0.0368245		0.116476	0.0302185
0.118012	0.0248284		0.117753	0.504071		0.116693	0.037052		0.116785	0.0294466
0.118331	0.0248071		0.118088	0.504472		0.117032	0.0369265		0.117104	0.0271587
0.118639	0.0248297		0.118402	0.505087		0.117332	0.0367879		0.117441	0.0254255
0.118956	0.0247939		0.118725	0.505258		0.11764	0.0368774		0.117804	0.0260336
0.119257	0.0253716		0.119035	0.505363		0.117971	0.0365986		0.118147	0.0288432
0.11954	0.0252124		0.119343	0.505353		0.118288	0.0367887		0.11845	0.0298717
0.119826	0.0251764		0.11965	0.505223		0.118574	0.0369147		0.11878	0.0280175
0.120098	0.0250624		0.119954	0.505377		0.118896	0.0366486		0.11908	0.0239244
0.120422	0.0251946		0.120256	0.505646		0.119215	0.0367651		0.119396	0.0200443
0.120766	0.0254323		0.120559	0.50557		0.119528	0.0369007		0.119721	0.0184939
0.121112	0.0260169		0.120844	0.505926		0.11981	0.0372487		0.120052	0.0196321
0.121458	0.0259255		0.121146	0.505805		0.120048	0.0375706		0.120393	0.0217539
0.121784	0.0259177		0.121449	0.506014		0.120309	0.0375329		0.120685	0.0232174
0.122102	0.0260088		0.121767	0.506626		0.120606	0.0375807		0.120975	0.0229422
0.122423	0.0262182		0.122089	0.506631		0.120922	0.0380071		0.121254	0.0205698
0.122738	0.0266763		0.122416	0.506965		0.121244	0.0382355		0.121571	0.0185388
0.12306	0.0266145		0.122733	0.507652		0.121556	0.0387244		0.121861	0.0173371
0.123386	0.026681		0.12307	0.508096		0.121882	0.0387147		0.122155	0.016908
0.123694	0.0266389		0.123425	0.508761		0.122207	0.0387599		0.122472	0.0173766
0.124008	0.0266043		0.123736	0.509178		0.122519	0.0388018		0.122785	0.0188139
0.1243	0.0267303		0.124031	0.509171		0.122834	0.0390227		0.123129	0.0205286
0.124607	0.027137		0.124356	0.509858		0.123166	0.0394096		0.123487	0.0228099
0.124909	0.0270156		0.124707	0.51012		0.123519	0.0395916		0.123824	0.0227857
0.125248	0.0272966		0.125007	0.510064		0.123869	0.0396734		0.12412	0.0198135
0.125609	0.0269094		0.125318	0.510619		0.124185	0.0398614		0.124418	0.0160744
0.125926	0.0263418		0.125594	0.510582		0.124504	0.040384		0.124698	0.0143527
0.126255	0.0264697		0.125882	0.510124		0.124848	0.0403602		0.125008	0.0170583
0.126568	0.026437		0.126174	0.510327		0.125182	0.0408561		0.125302	0.0225998
0.126929	0.0263627		0.126441	0.510283		0.125518	0.0405372		0.125621	0.026869
0.127265	0.026932		0.126751	0.511149		0.125858	0.0405117		0.125956	0.0277974
0.127572	0.0271598		0.127092	0.511819		0.126203	0.0406777		0.126271	0.0263276
0.127899	0.0278163		0.127414	0.512178		0.126567	0.0407318		0.126551	0.024417
0.128235	0.0281861		0.127746	0.512974		0.126934	0.0412391		0.126855	0.023388
0.128536	0.0278591		0.128092	0.513647		0.127275	0.0415814		0.12714	0.0228429
0.128862	0.0279181		0.12843	0.514197		0.127551	0.041141		0.127427	0.0225838
0.129168	0.0277371		0.12878	0.514988		0.127873	0.0410852		0.127716	0.0229664
0.129516	0.0279616		0.129133	0.515363		0.128171	0.0414843		0.128022	0.0241017
0.129847	0.0286391		0.129447	0.515592		0.128491	0.0415998		0.128298	0.0252746
0.130144	0.0289081		0.129788	0.516336		0.128792	0.0420711		0.128569	0.0252267
0.130489	0.0290207		0.130118	0.516441		0.129103	0.0420858		0.128883	0.0233075
0.130804	0.0291437		0.1304	0.516932		0.129455	0.0419271		0.12917	0.0212184
0.131121	0.0286674		0.13072	0.516977		0.129773	0.0421992		0.129459	0.0201081
0.131464	0.0286522		0.131054	0.516914		0.13009	0.042211		0.129765	0.0209282
0.131778	0.0288831		0.131399	0.517079		0.130414	0.0420915		0.13007	0.0230224
0.132114	0.0287754		0.131728	0.51739		0.130742	0.0424565		0.130377	0.0245799
0.132417	0.0293988		0.132042	0.517754		0.131076	0.0419042		0.130669	0.025092
0.13274	0.0295841		0.132358	0.518391		0.131421	0.0413727		0.130964	0.0243515
0.133051	0.0295865		0.132685	0.518498		0.131767	0.0414708		0.13128	0.023688
0.133367	0.0298571		0.133037	0.518389		0.132066	0.0415048		0.131584	0.0244473
0.13367	0.0293029		0.133333	0.518439		0.132354	0.0420191		0.131883	0.0266825
0.133976	0.0290352		0.13367	0.518583		0.13264	0.0423406		0.132159	0.0282031
0.134282	0.0288294		0.133975	0.51927		0.132945	0.0420538		0.132415	0.0282433
0.134586	0.0289987		0.134301	0.519639		0.133289	0.0423264		0.132664	0.0270932
0.134882	0.0292333		0.134616	0.519537		0.133637	0.0426912		0.13292	0.0259895
0.135172	0.0296608		0.134933	0.519754		0.13399	0.0429911		0.133242	0.0257787
0.135476	0.0298466		0.13525	0.520056		0.134353	0.0434075		0.133573	0.0253601
0.135774	0.02971		0.135593	0.520781		0.134685	0.0435592		0.133898	0.0246629
0.136114	0.029707		0.135944	0.521463		0.134992	0.0434759		0.134226	0.024467
0.136442	0.0298287		0.136291	0.521494		0.135315	0.0439032		0.134541	0.025133
0.136758	0.0302718		0.13664	0.521954		0.135642	0.044155		0.134844	0.0261864
0.1371	0.0303582		0.136982	0.522364		0.136	0.0445352		0.135161	0.0266307
0.137401	0.0305046		0.137301	0.522232		0.136308	0.0445675		0.135488	0.0254554
0.137747	0.0304201		0.137615	0.522588		0.136581	0.044182		0.13581	0.023999
0.138114	0.0302696		0.137947	0.522944		0.13689	0.0439185		0.136141	0.0235592
0.138421	0.0302671		0.138268	0.522877		0.137199	0.0437098		0.136433	0.024513
0.138743	0.0300869		0.138586	0.523026		0.137498	0.0440832		0.136755	0.0268992
0.139063	0.0297955		0.138908	0.52274		0.137789	0.0442071		0.137073	0.0285966
0.139404	0.0298645		0.13924	0.522867		0.138091	0.0440319		0.137366	0.0292908
0.139743	0.029534		0.139579	0.523194		0.138398	0.0437817		0.137685	0.0294109
0.14004	0.0296189		0.139909	0.522899		0.138711	0.0436361		0.138	0.0289037
0.14039	0.029588		0.140221	0.522642		0.139022	0.0433702		0.138315	0.0282362
0.140686	0.0294324		0.140481	0.523141		0.139332	0.0437495		0.138606	0.0272729
0.141033	0.0293786		0.140807	0.522935		0.139652	0.0436882		0.138924	0.026575
0.141344	0.0292951		0.141141	0.523263		0.139981	0.0438279		0.139235	0.0265193
0.141692	0.0294624		0.141431	0.52344		0.140293	0.0441945		0.139527	0.0274535
0.142009	0.0298084		0.141735	0.523369		0.140602	0.0442408		0.139838	0.0286816
0.142308	0.0301205		0.142056	0.523854		0.140906	0.0447722		0.140151	0.0297188
0.142646	0.0296455		0.142392	0.524149		0.141193	0.0453516		0.140458	0.0290737
0.142964	0.0298142		0.142734	0.524411		0.141469	0.0451535		0.140755	0.0269462
0.143272	0.0296338		0.143075	0.524685		0.141721	0.0452174		0.141039	0.0253119
0.143584	0.0302592		0.143409	0.52478		0.141973	0.045343		0.14133	0.0248072
0.143926	0.0306599		0.143725	0.524418		0.142225	0.0453902		0.141636	0.0266205
0.14425	0.030366		0.143984	0.524924		0.14253	0.0460901		0.141941	0.0289072
0.144576	0.0303611		0.144299	0.525024		0.142845	0.0460288		0.142241	0.0305683
0.144909	0.0303493		0.14461	0.52489		0.143157	0.0458781		0.142538	0.0312895
0.145239	0.0302055		0.144914	0.524497		0.143438	0.0458123		0.142822	0.0314234
0.14558	0.0306733		0.145203	0.523901		0.143696	0.0455136		0.143137	0.0315029
0.14593	0.031158		0.145528	0.523841		0.144003	0.045607		0.143434	0.0318101
0.146298	0.0312584		0.145851	0.523821		0.144348	0.0461128		0.14377	0.0315839
0.146654	0.0314324		0.146107	0.523849		0.144682	0.0462028		0.144095	0.0313224
0.146982	0.0312455		0.146384	0.523225		0.145011	0.0466476		0.144389	0.0321522
0.147317	0.0311235		0.146675	0.522585		0.145309	0.0470558		0.144714	0.0331257
0.147655	0.0314838		0.146979	0.522229		0.145636	0.0469792		0.145042	0.0342878
0.14801	0.0315296		0.147277	0.522325		0.145972	0.0474987		0.145338	0.0343119
0.148333	0.0316006		0.147554	0.52245		0.146298	0.0474155		0.145664	0.0333004
0.148619	0.0321255		0.147845	0.523016		0.146626	0.0476041		0.145996	0.0322121
0.148916	0.0323411		0.148157	0.522902		0.146941	0.048029		0.146266	0.0318652
0.149208	0.0325614		0.148474	0.522365		0.147261	0.0478183		0.146577	0.0323344
0.149548	0.0319729		0.148791	0.522321		0.147599	0.0478297		0.14688	0.0335225
0.149843	0.0315773		0.149084	0.522262		0.147942	0.0478333		0.147184	0.0340621
0.15015	0.0315059		0.149369	0.522815		0.14829	0.0471605		0.147471	0.0338942
0.150477	0.0318432		0.149637	0.523273		0.148639	0.0468217		0.147738	0.0337199
0.150814	0.0325467		0.149939	0.523097		0.148938	0.0468018		0.148013	0.03388
0.151164	0.0329707		0.15027	0.523038		0.149275	0.0467053		0.148307	0.034812
0.151514	0.0330515		0.150593	0.523565		0.149588	0.0474424		0.148635	0.035654
0.15181	0.0326137		0.150897	0.523807		0.149894	0.0475742		0.148965	0.0356634
0.152099	0.0323128		0.151184	0.524403		0.150236	0.0478079		0.149249	0.0359153
0.152399	0.032205		0.151469	0.524736		0.150553	0.0481519		0.149578	0.0358713
0.152693	0.0329354		0.151793	0.525404		0.150838	0.0482096		0.149914	0.0362275
0.153011	0.0328552		0.152145	0.526246		0.151183	0.0484445		0.150237	0.0361043
0.153308	0.0328086		0.152509	0.526856		0.1515	0.048827		0.150568	0.0355467
0.153651	0.0327449		0.152872	0.52767		0.151803	0.0488142		0.150886	0.0350003
0.153927	0.0325363		0.153192	0.527989		0.152132	0.0491298		0.151182	0.0351613
0.154228	0.0328171		0.153545	0.528103		0.152439	0.0494296		0.151512	0.0359462
0.154527	0.0328223		0.153868	0.528515		0.152754	0.0494886		0.151827	0.0361814
0.154838	0.0329451		0.154187	0.52883		0.153072	0.0499903		0.152149	0.0354947
0.155144	0.0332124		0.154514	0.529137		0.153373	0.0498372		0.152451	0.0335068
0.15544	0.0335363		0.154866	0.529565		0.153699	0.0497342		0.152753	0.0325252
0.155758	0.0334234		0.155178	0.529106		0.154032	0.0499272		0.153081	0.0324001
0.156065	0.0339425		0.155529	0.528722		0.154328	0.0501426		0.153371	0.033888
0.156361	0.0339275		0.155834	0.528851		0.154631	0.0507043		0.1537	0.0357328
0.156652	0.0336398		0.156148	0.528885		0.154954	0.0512852		0.154021	0.0366796
0.156918	0.0336677		0.156503	0.529105		0.155274	0.0509417		0.154334	0.0366185
0.157182	0.0336474		0.156809	0.529161		0.155603	0.0510977		0.154655	0.0361433
0.157485	0.0340661		0.157131	0.528437		0.155925	0.0510429		0.154984	0.0365276
0.157825	0.0340386		0.15746	0.528344		0.156256	0.0507991		0.155334	0.0372772
0.15815	0.0335806		0.157781	0.528174		0.156569	0.0510666		0.155691	0.037847
0.158462	0.0330038		0.158136	0.528084		0.156881	0.0513236		0.156044	0.038047
0.158763	0.0332435		0.158444	0.528247		0.157187	0.051248		0.156358	0.0387793
0.15905	0.0332212		0.158737	0.528051		0.157469	0.0511655		0.15668	0.0396581
0.159321	0.0335298		0.159072	0.528084		0.15772	0.0510458		0.156997	0.0403856
0.159654	0.0338684		0.159361	0.528275		0.157972	0.0511598		0.157319	0.0405855
0.159993	0.0337752		0.159688	0.528424		0.158256	0.0517421		0.157629	0.0390507
0.160351	0.0337498		0.160026	0.528465		0.158602	0.0513084		0.157952	0.037218
0.160674	0.0337468		0.160311	0.528681		0.158946	0.0510396		0.15825	0.03635
0.161025	0.0343309		0.160647	0.528341		0.159285	0.0508238		0.158518	0.0372535
0.161345	0.0346188		0.160969	0.528643		0.15959	0.0510911		0.158844	0.0392938
0.161686	0.0345533		0.161298	0.528831		0.15991	0.0514464		0.15914	0.040352
0.162008	0.034398		0.161622	0.528941		0.160236	0.0514065		0.159448	0.039334
0.162349	0.0349366		0.161934	0.529041		0.160554	0.0513043		0.159763	0.0379472
0.162674	0.0353129		0.16225	0.528404		0.160866	0.0512057		0.16008	0.0372932
0.162966	0.0357004		0.162553	0.527834		0.161189	0.0510802		0.160426	0.037086
0.163297	0.035665		0.16289	0.527489		0.161509	0.0513269		0.160742	0.0379624
0.163623	0.0354214		0.163189	0.527263		0.161821	0.0517946		0.161017	0.0383129
0.16396	0.0353518		0.16346	0.527098		0.162139	0.0519375		0.16131	0.038578
0.164299	0.0346476		0.163724	0.526801		0.162463	0.0521825		0.161586	0.0391
0.164641	0.034837		0.163998	0.526226		0.162788	0.0521221		0.16188	0.0393898
0.164943	0.0352136		0.164299	0.526012		0.163119	0.0521542		0.162175	0.0395336
0.165258	0.0351806		0.164662	0.525697		0.163455	0.0526211		0.162468	0.0394274
0.165574	0.0352065		0.164988	0.525734		0.163808	0.0527915		0.162788	0.0389387
0.165905	0.0353789		0.165284	0.526053		0.164171	0.0530036		0.163103	0.0384518
0.166236	0.0354727		0.16564	0.526237		0.164519	0.0530245		0.163423	0.0393398
0.166554	0.0358668		0.165965	0.526569		0.164825	0.0529032		0.163752	0.0402733
0.166879	0.0357093		0.166286	0.526892		0.165123	0.0531947		0.164084	0.0412762
0.167205	0.0352243		0.166634	0.526962		0.16543	0.0535111		0.1644	0.0413167
0.167523	0.0357259		0.166975	0.527148		0.16575	0.0535089		0.16467	0.0402643
0.167846	0.0359671		0.167284	0.527053		0.166063	0.0533863		0.164974	0.0400822
0.168147	0.0364874		0.167601	0.527157		0.166388	0.0534346		0.165269	0.0408572
0.16845	0.0368704		0.167932	0.527626		0.166704	0.0537573		0.16553	0.0418777
0.168768	0.0368018		0.168271	0.527597		0.16701	0.0540607		0.165848	0.0426079
0.169082	0.0368612		0.168599	0.527227		0.167325	0.053963		0.166137	0.0424942
0.169412	0.0369343		0.168881	0.52692		0.16764	0.0540341		0.166421	0.0421437
0.16974	0.0368331		0.16921	0.526309		0.167972	0.0539505		0.166736	0.0421375
0.170058	0.0372059		0.169545	0.525895		0.168341	0.053743		0.167028	0.0420484
0.170365	0.0370256		0.169841	0.525848		0.168714	0.0537973		0.167325	0.0418396
0.170664	0.0368604		0.170155	0.525747		0.169095	0.0539562		0.167594	0.0416482
0.170953	0.0370186		0.170499	0.526155		0.169436	0.0540038		0.167893	0.0413303
0.171243	0.0370999		0.170842	0.525634		0.16977	0.0538755		0.168169	0.0413631
0.17159	0.0373843		0.171158	0.525038		0.17011	0.0536313		0.168436	0.0418573
0.171896	0.0372458		0.171476	0.525064		0.170452	0.0540493		0.168691	0.0419396
0.172188	0.0366413		0.171787	0.524974		0.17076	0.0543969		0.168957	0.0416929
0.172509	0.03647		0.172119	0.524757		0.171035	0.0542051		0.169285	0.0409467
0.172824	0.0362694		0.172421	0.524444		0.171342	0.053898		0.169621	0.0407741
0.173133	0.03618		0.172748	0.524089		0.171662	0.0540584		0.16991	0.041607
0.173444	0.0367457		0.17311	0.523702		0.172014	0.0542501		0.170242	0.0424417
0.173763	0.0368966		0.173409	0.523297		0.172373	0.0546505		0.170577	0.0432858
0.174073	0.0366384		0.173719	0.522591		0.172716	0.0547743		0.170861	0.0430606
0.174389	0.036654		0.174032	0.522253		0.172999	0.0548814		0.171188	0.0428747
0.174726	0.0366933		0.174367	0.521489		0.173294	0.0550896		0.17152	0.04275
0.175083	0.0367469		0.174668	0.520814		0.173595	0.0549109		0.171793	0.0428841
0.175398	0.0369402		0.174978	0.52057		0.17389	0.0547597		0.172093	0.0429122
0.175725	0.0365811		0.175301	0.520527		0.174184	0.0549878		0.17238	0.0431345
0.176083	0.036666		0.175613	0.520862		0.174483	0.0549502		0.172671	0.0433072
0.176398	0.0368681		0.175949	0.521101		0.174786	0.0547939		0.173005	0.0437209
0.176716	0.0369868		0.176286	0.521051		0.175088	0.0548987		0.173322	0.0445861
0.177044	0.0371518		0.176636	0.52136		0.175395	0.0548758		0.173637	0.0445031
0.177401	0.0371775		0.177009	0.521627		0.175723	0.0552386		0.173952	0.0443052
0.177723	0.0371288		0.177393	0.521789		0.176051	0.055201		0.174254	0.0432773
0.178057	0.0371334		0.17776	0.52215		0.176347	0.0546889		0.174561	0.042806
0.178386	0.0372596		0.178115	0.521743		0.176659	0.0545976		0.174868	0.0433075
0.178729	0.0373056		0.178479	0.521421		0.17694	0.0548544		0.175174	0.0442743
0.179067	0.0375252		0.178803	0.521094		0.177237	0.0553651		0.17549	0.0450389
0.179394	0.0376496		0.179093	0.520439		0.177535	0.0559611		0.175801	0.0456445
0.179719	0.0379354		0.179402	0.519811		0.177859	0.0561343		0.17612	0.0452791
0.180055	0.0384415		0.179698	0.519562		0.178134	0.0560051		0.176451	0.0446184
0.180402	0.0387095		0.180006	0.518628		0.178425	0.0560195		0.176799	0.0449902
0.180747	0.0390846		0.180323	0.518041		0.178729	0.0559864		0.177136	0.0453035
0.181081	0.039248		0.180643	0.517453		0.179019	0.0563973		0.177469	0.0461272
0.181354	0.0391875		0.180974	0.516542		0.179315	0.0565843		0.177788	0.0466887
0.181691	0.0393612		0.18129	0.516621		0.179597	0.0562276		0.178064	0.0470377
0.182021	0.039636		0.181562	0.516044		0.179884	0.0563985		0.178359	0.0476622
0.182304	0.0399383		0.181855	0.515494		0.180175	0.0562891		0.178669	0.0480848
0.182617	0.0400314		0.182159	0.514945		0.18048	0.0564954		0.178976	0.0476481
0.182929	0.0402028		0.182454	0.514396		0.180819	0.0564704		0.179269	0.0474676
0.183231	0.0404258		0.182769	0.513624		0.181123	0.0561843		0.179561	0.047406
0.183576	0.0404733		0.183044	0.513235		0.18146	0.0560362		0.179853	0.0476021
0.18391	0.0403497		0.183369	0.512372		0.181757	0.0562227		0.180139	0.0481537
0.184254	0.0402784		0.183637	0.511837		0.182054	0.0561549		0.180406	0.048323
0.184594	0.0401318		0.183956	0.511669		0.182359	0.0566051		0.180669	0.0483331
0.18495	0.0398246		0.184267	0.510965		0.182633	0.056992		0.180957	0.0477538
0.185316	0.0398777		0.184563	0.510632		0.182907	0.0568304		0.18132	0.0474983
0.185653	0.0399614		0.184842	0.509825		0.183223	0.0570376		0.181637	0.0475265
0.185967	0.0404904		0.185119	0.50947		0.183558	0.0571812		0.181935	0.0478983
0.186286	0.0405949		0.18538	0.509218		0.183905	0.0574459		0.182263	0.0481103
0.186614	0.0403249		0.18565	0.509021		0.184229	0.0579179		0.182532	0.0484163
0.186941	0.0403946		0.185966	0.509179		0.184548	0.0578681		0.182834	0.0482249
0.187285	0.0403707		0.186294	0.509466		0.184888	0.0579638		0.18313	0.0483341
0.187593	0.0403724		0.18662	0.509233		0.185244	0.0581018		0.18343	0.0484954
0.187868	0.0408641		0.186968	0.509247		0.185556	0.0580578		0.183714	0.0485146
0.188187	0.0411362		0.187306	0.508945		0.185903	0.0581687		0.183985	0.0490657
0.188502	0.0413717		0.18765	0.508662		0.186204	0.0581049		0.184276	0.0488679
0.188806	0.0417488		0.187973	0.508986		0.186542	0.0576807		0.184627	0.0487813
0.189121	0.0415936		0.188283	0.508535		0.186849	0.0578409		0.184946	0.0492561
0.189446	0.0414681		0.188569	0.508064		0.187171	0.0581746		0.18527	0.0495798
0.189792	0.0412456		0.188825	0.507859		0.187476	0.058388		0.185582	0.0497189
0.190132	0.0409818		0.189076	0.507302		0.18783	0.0587666		0.18591	0.0495811
0.190472	0.041293		0.189372	0.506842		0.18813	0.058377		0.186231	0.0492854
0.190788	0.0413561		0.189701	0.506412		0.188467	0.0580319		0.186538	0.0495002
0.191051	0.0414329		0.190042	0.505482		0.188766	0.0583334		0.186851	0.0496526
0.191355	0.0418007		0.19038	0.505128		0.189088	0.058178		0.187187	0.0497672
0.191644	0.0413729		0.190706	0.504973		0.18942	0.0584821		0.187488	0.049968
0.191971	0.0411969		0.191015	0.504697		0.189755	0.0587439		0.187811	0.0493747
0.192258	0.0413462		0.191304	0.504764		0.190051	0.0585448		0.188148	0.0485082
0.192562	0.0415406		0.191592	0.504604		0.190393	0.0586294		0.188441	0.0480979
0.192883	0.0419837		0.191913	0.504072		0.190684	0.058914		0.188751	0.047589
0.193159	0.0422992		0.192252	0.503916		0.191019	0.0591164		0.189063	0.0478652
0.193479	0.0420048		0.19261	0.503514		0.191317	0.0594936		0.189384	0.0481054
0.193772	0.0419894		0.19293	0.503606		0.191644	0.0596709		0.189715	0.0478365
0.194083	0.0417061		0.193289	0.503942		0.191934	0.0594522		0.190019	0.0482247
0.194401	0.0416697		0.193645	0.503904		0.192249	0.060089		0.19033	0.0484401
0.194715	0.0422319		0.193966	0.503999		0.192581	0.0602849		0.190641	0.048614
0.195008	0.0421773		0.194287	0.504033		0.192886	0.0607649		0.190964	0.04917
0.195285	0.0421298		0.194588	0.503932		0.193213	0.0607459		0.191303	0.0494538
0.195549	0.042135		0.194891	0.50418		0.193557	0.0607763		0.191634	0.0497376
0.195816	0.0418605		0.195253	0.503937		0.193877	0.0606053		0.191968	0.0505162
0.196111	0.0418022		0.195554	0.503926		0.194171	0.0606495		0.19231	0.0502467
0.196444	0.0417864		0.195891	0.504261		0.194516	0.0606456		0.192644	0.0506301
0.196762	0.041823		0.196213	0.504493		0.194819	0.0610541		0.192929	0.0513076
0.19707	0.042105		0.196552	0.504501		0.195141	0.0611724		0.193187	0.0517706
0.197374	0.0421005		0.19685	0.504545		0.195421	0.0614135		0.193495	0.0522125
0.197667	0.0424738		0.197198	0.503945		0.195695	0.0616538		0.193805	0.0514863
0.197952	0.0426243		0.197509	0.503746		0.195956	0.0616853		0.194128	0.0502989
0.198269	0.0425587		0.197843	0.503571		0.196215	0.0618865		0.194429	0.0500515
0.198644	0.0423836		0.198139	0.503178		0.196506	0.0615842		0.194732	0.0503611
0.198982	0.0426407		0.198486	0.503231		0.196833	0.0615694		0.19504	0.049472
0.199328	0.0425583		0.198796	0.502701		0.197161	0.0616708		0.195362	0.0482507
0.199655	0.0430476		0.199152	0.502156		0.197492	0.0620403		0.195708	0.0460843
0.2	0.0432643		0.199469	0.501662		0.197815	0.0625047		0.196057	0.0449951
0.200318	0.0432933		0.199767	0.501405		0.198133	0.0631207		0.196398	0.0448748
0.200658	0.0435336		0.200096	0.501342		0.19847	0.0630522		0.196681	0.0441227
0.200953	0.0434487		0.200397	0.500987		0.198784	0.0631067		0.196966	0.0436145
0.201298	0.0437089		0.200719	0.500289		0.199103	0.0629987		0.197257	0.0430394
0.20164	0.0440474		0.20103	0.500103		0.199433	0.0629231		0.197557	0.0421292
0.201947	0.04383		0.201323	0.499997		0.19976	0.063263		0.197874	0.0410535
0.202291	0.0438062		0.201633	0.499784		0.200093	0.063362		0.198186	0.040141
0.202631	0.0442098		0.201927	0.499731		0.200423	0.0631812		0.198504	0.0394105
0.202931	0.044436		0.202217	0.499131		0.20075	0.0631186		0.19882	0.0394727
0.203269	0.0450399		0.202494	0.498762		0.20107	0.0627884		0.199151	0.0403217
0.203566	0.0451164		0.202761	0.498231		0.201414	0.0627171		0.19949	0.0410714
0.203895	0.0450637		0.203097	0.497369		0.20175	0.0625981		0.19977	0.041998
0.204246	0.0450366		0.203446	0.497433		0.202089	0.0624539		0.200043	0.042246
0.204557	0.0449462		0.203748	0.49688		0.202435	0.0627106		0.200327	0.0425691
0.204878	0.0450185		0.204098	0.495982		0.20278	0.0630794		0.200657	0.0421511
0.205198	0.0456898		0.204416	0.495204		0.203082	0.0635277		0.200948	0.0418834
0.205524	0.0456677		0.204754	0.494275		0.203402	0.0640997		0.201235	0.0432327
0.20583	0.0456127		0.205103	0.49345		0.20373	0.0643259		0.201513	0.046078
0.206155	0.0457418		0.205432	0.492914		0.204045	0.0642377		0.201794	0.0486471
0.206469	0.0457987		0.205768	0.491673		0.204381	0.064469		0.202077	0.0488374
0.206783	0.045913		0.206069	0.490842		0.204733	0.0647562		0.202387	0.0474178
0.207116	0.0457551		0.20641	0.490422		0.205103	0.0653752		0.202684	0.0453456
0.207456	0.0453959		0.206731	0.489592		0.205462	0.0657594		0.202993	0.0445477
0.207761	0.0453579		0.207061	0.489386		0.205755	0.0656823		0.203304	0.0440989
0.208097	0.0453738		0.20738	0.489059		0.206027	0.0659129		0.203588	0.044412
0.208403	0.0459052		0.207684	0.488369		0.206352	0.0661201		0.203886	0.0448832
0.208725	0.0461798		0.208018	0.488242		0.206643	0.0662014		0.204152	0.0457918
0.209044	0.0460987		0.208329	0.487839		0.206951	0.0669184		0.204439	0.0467748
0.20934	0.0460556		0.20864	0.487867		0.20727	0.0674031		0.204713	0.0470783
0.20967	0.0458127		0.209	0.48798		0.207574	0.067419		0.204966	0.0459258
0.209979	0.0461614		0.209317	0.487765		0.207889	0.0673159		0.205235	0.0443959
0.210245	0.0465763		0.209624	0.487532		0.208204	0.0672796		0.205565	0.0443721
0.210519	0.0467234		0.209939	0.487477		0.208564	0.0677871		0.205901	0.0462155
0.210794	0.0468125		0.21025	0.487287		0.208947	0.0681808		0.206222	0.0490864
0.211099	0.0472402		0.210595	0.487358		0.209291	0.0683091		0.206526	0.0509798
0.211458	0.0472113		0.210921	0.487388		0.209582	0.0682951		0.206837	0.0513109
0.211781	0.0477088		0.211258	0.487295		0.209872	0.068389		0.207125	0.0505264
0.212115	0.0483843		0.211607	0.487614		0.210173	0.0681118		0.207422	0.0493923
0.212458	0.0482979		0.211971	0.487487		0.210495	0.0682441		0.20771	0.0484179
0.212772	0.0482501		0.212337	0.487582		0.210827	0.0683885		0.207992	0.0480552
0.21308	0.0482489		0.212673	0.487558		0.211178	0.0683733		0.208272	0.0481565
0.21343	0.0484254		0.212971	0.487084		0.211525	0.0686472		0.2086	0.048492
0.213777	0.0486925		0.213278	0.486889		0.211829	0.0686718		0.208928	0.0483226
0.21411	0.0487641		0.21358	0.486741		0.212139	0.0689608		0.209264	0.0475904
0.214402	0.0485092		0.213899	0.486616		0.212442	0.0693498		0.209578	0.0473909
0.214727	0.0486166		0.214216	0.486801		0.212755	0.0691223		0.209905	0.047709
0.215062	0.0487655		0.214551	0.48657		0.213084	0.0686201		0.210223	0.0476308
0.215396	0.0485516		0.214906	0.48608		0.213403	0.068701		0.210573	0.0474151
0.215723	0.0488154		0.215271	0.48568		0.213713	0.0689102		0.210872	0.0472162
0.216043	0.048464		0.215602	0.485087		0.214026	0.0695622		0.211154	0.0481356
0.216357	0.0482884		0.21591	0.484959		0.214337	0.0697444		0.211487	0.049577
0.216689	0.0484871		0.216208	0.484713		0.214653	0.0693202		0.211813	0.0500338
0.216995	0.0488973		0.216501	0.484252		0.214936	0.069129		0.212104	0.0502876
0.217344	0.0493822		0.216813	0.484018		0.215222	0.0689276		0.212443	0.0506474
0.217688	0.0493021		0.21712	0.48376		0.215536	0.0688773		0.21274	0.0513213
0.217981	0.0488456		0.217433	0.483311		0.215815	0.0690523		0.213027	0.0514204
0.218307	0.0489209		0.217766	0.483049		0.216115	0.0694499		0.21334	0.0510247
0.218649	0.0492676		0.218091	0.48237		0.216434	0.0696877		0.213671	0.050098
0.218958	0.0495858		0.218422	0.482147		0.216734	0.0695166		0.213988	0.0498903
0.219269	0.0501837		0.218734	0.482112		0.217032	0.0694322		0.214309	0.0503681
0.219599	0.0502404		0.219019	0.481786		0.217324	0.0694517		0.214619	0.0513471
0.219921	0.0500649		0.219345	0.482024		0.2176	0.0696076		0.21492	0.0526143
0.220262	0.0502648		0.219645	0.482063		0.217858	0.069351		0.215231	0.0524392
0.220595	0.0503281		0.219944	0.481543		0.218107	0.0696267		0.215542	0.0518289
0.220942	0.0506389		0.220237	0.481373		0.218388	0.0698112		0.215878	0.0509844
0.221316	0.0506702		0.220541	0.481229		0.21873	0.0703994		0.216175	0.0512533
0.221687	0.0503877		0.220889	0.481153		0.219058	0.0706686		0.216462	0.0522132
0.222002	0.0505343		0.221173	0.481467		0.219376	0.0704434		0.216789	0.0533807
0.222309	0.050432		0.221456	0.481189		0.219673	0.0705962		0.217105	0.0544188
0.222621	0.0505418		0.221794	0.48105		0.219952	0.0706541		0.217365	0.0550544
0.222951	0.0507914		0.222078	0.481199		0.220204	0.0711125		0.217666	0.0547741
0.223284	0.050818		0.222379	0.481072		0.220485	0.0716096		0.217992	0.0541764
0.223644	0.051001		0.2227	0.481263		0.220822	0.0720049		0.218319	0.0541506
0.224009	0.0512878		0.223021	0.481468		0.221175	0.0720252		0.218631	0.0540342
0.22433	0.0517273		0.223324	0.481062		0.221517	0.072141		0.218947	0.0548633
0.224633	0.0521222		0.223667	0.480701		0.221871	0.072108		0.219231	0.0557126
0.22494	0.0516715		0.223954	0.480556		0.222198	0.0723467		0.219496	0.0565141
0.225248	0.0510922		0.224263	0.480147		0.222498	0.0727603		0.219737	0.0569231
0.225582	0.0514029		0.224576	0.479923		0.222848	0.0729472		0.219999	0.0562425
0.225932	0.051534		0.224879	0.479282		0.223193	0.0729119		0.220316	0.0550273
0.226276	0.0519581		0.22515	0.47883		0.223507	0.0730308		0.220639	0.0543111
0.226556	0.0519922		0.22542	0.478689		0.223841	0.073227		0.220946	0.0543529
0.226837	0.0515574		0.225677	0.478284		0.224141	0.0738483		0.221252	0.0549991
0.227122	0.0513382		0.22598	0.478178		0.224483	0.0740061		0.221562	0.0559377
0.227399	0.0511315		0.226309	0.478039		0.224816	0.073657		0.221864	0.0559366
0.227739	0.0511732		0.226635	0.477588		0.225132	0.0736332		0.222154	0.0555269
0.228037	0.051829		0.226957	0.477419		0.225437	0.0733802		0.222447	0.0550434
0.228332	0.051742		0.22727	0.477582		0.225765	0.0736085		0.222724	0.0547967
0.228645	0.0512373		0.227586	0.477689		0.22612	0.0736879		0.223053	0.0554003
0.228961	0.0512577		0.227913	0.478049		0.226407	0.0736979		0.223403	0.0559689
0.229272	0.0511992		0.228241	0.477703		0.226736	0.0739459		0.22372	0.0564147
0.22957	0.0515099		0.228552	0.477544		0.227046	0.0742255		0.224047	0.0567851
0.229867	0.0516787		0.228864	0.477687		0.227366	0.0740952		0.224337	0.0569536
0.230178	0.0515994		0.229157	0.477564		0.227684	0.0744341		0.224666	0.0565689
0.230529	0.0516971		0.229484	0.477658		0.227981	0.0744445		0.225006	0.0558817
0.230834	0.0519817		0.229825	0.478236		0.228288	0.0744521		0.225321	0.0549609
0.231122	0.0520657		0.230173	0.478303		0.228611	0.0749371		0.225627	0.0548861
0.23141	0.052615		0.230496	0.478818		0.228924	0.0752296		0.225969	0.0550665
0.231721	0.0524814		0.230813	0.479069		0.229236	0.0758508		0.226263	0.0552546
0.232043	0.0522856		0.231146	0.479347		0.229549	0.0762553		0.226598	0.0557488
0.232345	0.0525737		0.23153	0.479761		0.229855	0.075715		0.226887	0.0558362
0.232687	0.052899		0.231869	0.479579		0.230167	0.0756073		0.227239	0.0555873
0.232988	0.0534028		0.23222	0.479356		0.230465	0.0756264		0.227562	0.0556096
0.233306	0.0536625		0.232554	0.479364		0.230772	0.0756427		0.227859	0.0561774
0.233622	0.0533628		0.232883	0.479279		0.231089	0.076039		0.228149	0.0568658
0.233934	0.0532043		0.233192	0.47921		0.231393	0.0757899		0.228454	0.0577078
0.234238	0.0535327		0.233506	0.478949		0.231698	0.0758264		0.228759	0.0578668
0.23454	0.054089		0.233829	0.477935		0.231996	0.0757962		0.229073	0.0579836
0.234829	0.0546059		0.23415	0.47748		0.232322	0.0757364		0.229384	0.0582776
0.235124	0.0548804		0.234472	0.477034		0.232612	0.0761467		0.229685	0.0586157
0.235406	0.0547142		0.234785	0.476854		0.232894	0.0764432		0.229999	0.0590864
0.235698	0.054714		0.235093	0.476753		0.233156	0.076172		0.230334	0.058955
0.236054	0.0548738		0.235406	0.476378		0.233412	0.0761385		0.230659	0.0585528
0.236369	0.0551634		0.235701	0.475882		0.233725	0.0762796		0.230999	0.0582441
0.236698	0.0554956		0.236007	0.475482		0.234064	0.0766571		0.231362	0.0582057
0.237047	0.0553751		0.236309	0.474895		0.234396	0.0771784		0.23173	0.0583142
0.23733	0.0554762		0.236612	0.474908		0.234724	0.0769737		0.232079	0.0581636
0.23767	0.0553428		0.236909	0.474755		0.235061	0.0769364		0.232419	0.0581546
0.238018	0.0558317		0.237206	0.474391		0.235378	0.0771022		0.232743	0.0580849
0.238376	0.0564475		0.237508	0.474145		0.23569	0.0769084		0.23306	0.0578745
0.238693	0.0564332		0.237806	0.473712		0.235994	0.0773037		0.233366	0.0576637
0.239006	0.0560143		0.238166	0.473796		0.236334	0.0774891		0.233613	0.057441
0.239333	0.0560331		0.238473	0.473654		0.236675	0.0775165		0.233909	0.0573077
0.239648	0.056036		0.238794	0.473086		0.237018	0.0775808		0.234201	0.0573694
0.239989	0.0564923		0.239137	0.472665		0.237341	0.0774471		0.234477	0.0580686
0.240323	0.0567917		0.239419	0.472881		0.237703	0.0777		0.234798	0.0588978
0.240616	0.0567164		0.239752	0.472724		0.23804	0.0781987		0.235099	0.05993
0.240942	0.0569966		0.240094	0.473107		0.238355	0.0780683		0.235396	0.0601752
0.241267	0.0569994		0.240436	0.472952		0.23868	0.0780273		0.235704	0.0595183
0.241572	0.056982		0.240733	0.472427		0.238986	0.0782576		0.236028	0.0590841
0.24191	0.0571196		0.241055	0.472468		0.23931	0.0784639		0.236353	0.0592643
0.242244	0.0572549		0.241391	0.471889		0.239644	0.0787827		0.236688	0.0601081
0.242576	0.0570389		0.241717	0.471816		0.239957	0.078644		0.237012	0.0609223
0.242874	0.0571521		0.242037	0.472281		0.240305	0.0785864		0.237311	0.0613041
0.243215	0.0573986		0.242332	0.47222		0.240671	0.0791794		0.237582	0.0608193
0.243509	0.0577897		0.242632	0.471576		0.241022	0.0794498		0.237877	0.059974
0.24384	0.0578035		0.242912	0.471339		0.241384	0.0798471		0.23816	0.059214
0.244163	0.0577507		0.243195	0.470876		0.241747	0.0805495		0.238451	0.0586812
0.244459	0.0580976		0.243476	0.4716		0.242048	0.0804216		0.238757	0.058886
0.244791	0.0582163		0.243807	0.4721		0.242366	0.0801625		0.239029	0.058679
0.245123	0.0586786		0.244148	0.471904		0.242651	0.0801125		0.239339	0.0581671
0.24541	0.0593198		0.244465	0.472208		0.242971	0.0803168		0.239621	0.0580605
0.245731	0.05925		0.244793	0.472611		0.24328	0.0809506		0.239902	0.0580396
0.24604	0.059301		0.245182	0.472783		0.243606	0.0813007		0.240184	0.0582851
0.246354	0.0594922		0.245543	0.473331		0.243935	0.0807305		0.240463	0.0585317
0.246669	0.0598054		0.245901	0.473648		0.244269	0.0807121		0.240734	0.058944
0.246983	0.0603459		0.246261	0.473599		0.244613	0.0805818		0.240993	0.0598604
0.247293	0.0603525		0.246611	0.474126		0.244982	0.0805809		0.241295	0.0609142
0.247595	0.059877		0.246895	0.473728		0.245321	0.0807932		0.241609	0.0618756
0.247894	0.0599505		0.2472	0.473807		0.245616	0.0810762		0.241916	0.0624385
0.248189	0.0601289		0.247547	0.473654		0.245909	0.0811638		0.242215	0.0627437
0.248476	0.060213		0.247848	0.473335		0.246202	0.0813391		0.242474	0.0632559
0.248804	0.0606232		0.248182	0.473264		0.246525	0.0813934		0.242723	0.0638899
0.249124	0.0607248		0.248499	0.473314		0.246866	0.0815634		0.243004	0.0642299
0.249434	0.0607896		0.2488	0.473486		0.247225	0.0821102		0.243337	0.0644866
0.249743	0.0608026		0.249091	0.473913		0.247583	0.0821318		0.243663	0.0643914
0.250038	0.060898		0.249414	0.473994		0.247878	0.0823619		0.243982	0.0635764
0.250334	0.0614435		0.249751	0.473965		0.248159	0.0823514		0.244267	0.0630934
0.25065	0.0618629		0.250089	0.474026		0.248452	0.0826899		0.244536	0.0625337
0.250999	0.0616821		0.250445	0.474054		0.24874	0.0830056		0.244813	0.062558
0.251339	0.0617137		0.250825	0.474659		0.24903	0.0830598		0.245145	0.0627512
0.251677	0.0618373		0.2512	0.474869		0.249379	0.0829822		0.245474	0.0622976
0.252004	0.062235		0.251519	0.474378		0.249683	0.0831606		0.245814	0.0619124
0.252357	0.0627184		0.251835	0.474281		0.249985	0.0832911		0.24614	0.0621205
0.252669	0.0626408		0.252168	0.474009		0.250308	0.0835806		0.246471	0.0625137
0.253019	0.0627543		0.252517	0.473542		0.250638	0.0838484		0.246813	0.0627415
0.253356	0.0628567		0.252826	0.473456		0.25098	0.0838518		0.24713	0.0627144
0.253679	0.0629076		0.2531	0.472593		0.251313	0.0837564		0.247443	0.0625618
0.253991	0.0631203		0.253423	0.472233		0.251632	0.0837081		0.24778	0.0630261
0.254328	0.0634448		0.253704	0.471941		0.251919	0.0833168		0.248089	0.0635215
0.254643	0.0633516		0.253976	0.471624		0.252221	0.0832723		0.24838	0.0639485
0.254953	0.0636158		0.254319	0.471546		0.252535	0.0830515		0.248732	0.0638492
0.255304	0.0637944		0.254641	0.471347		0.252809	0.0830167		0.249029	0.0634367
0.255637	0.0638784		0.254972	0.470688		0.253121	0.083164		0.24934	0.063108
0.255978	0.0641575		0.255333	0.470664		0.253406	0.0832731		0.249662	0.0628042
0.256349	0.0641638		0.255686	0.470333		0.253716	0.0834226		0.249978	0.0628568
0.256724	0.0643233		0.256014	0.469836		0.254036	0.0834936		0.250273	0.0628996
0.257095	0.0644986		0.256287	0.469853		0.25433	0.0835376		0.250596	0.0628363
0.257406	0.0647276		0.256558	0.46919		0.254594	0.0835978		0.250921	0.0619494
0.257711	0.065181		0.256888	0.468782		0.254881	0.0840359		0.251224	0.0617282
0.258043	0.065436		0.257186	0.468613		0.255142	0.0845288		0.251541	0.0616965
0.258391	0.0655613		0.257478	0.468535		0.255407	0.0850644		0.251827	0.0622092
0.258747	0.0660399		0.257794	0.468539		0.255695	0.0852672		0.252155	0.0627071
0.259102	0.0662895		0.258105	0.468117		0.256022	0.0850708		0.252453	0.0625037
0.259443	0.0666896		0.25841	0.467009		0.256339	0.0849763		0.252758	0.0627321
0.259725	0.0671155		0.258719	0.466677		0.256645	0.0848768		0.253087	0.0631494
0.260005	0.0669216		0.259023	0.466252		0.256947	0.085056		0.253387	0.0636986
0.260294	0.0671257		0.259316	0.466106		0.257236	0.0853286		0.253701	0.0644279
0.260602	0.0674103		0.259617	0.466111		0.257518	0.0850858		0.254029	0.0650201
0.260896	0.067616		0.259918	0.465854		0.257829	0.0852635		0.254324	0.0652182
0.261229	0.0679873		0.260214	0.465172		0.258174	0.0854353		0.254633	0.0655396
0.261521	0.0681745		0.260513	0.464525		0.258513	0.0860044		0.25493	0.065774
0.26183	0.0678946		0.260851	0.463958		0.258845	0.0861553		0.255237	0.0659034
0.262152	0.0684136		0.261146	0.464194		0.259168	0.0861934		0.255535	0.0660701
0.26249	0.0684042		0.261475	0.464336		0.259473	0.0857861		0.25584	0.0655725
0.262835	0.0685432		0.261766	0.464026		0.259775	0.0858908		0.256115	0.0649699
0.263206	0.0688583		0.262088	0.464316		0.260088	0.0858043		0.256368	0.0647127
0.26357	0.068624		0.262381	0.464145		0.26041	0.0861338		0.256619	0.0641868
0.263879	0.0687895		0.262697	0.464133		0.260726	0.0862569		0.256912	0.0641163
0.264175	0.0691074		0.263038	0.463784		0.261035	0.0859999		0.257236	0.0635133
0.264485	0.0691011		0.263364	0.463204		0.261353	0.0859389		0.257568	0.0630394
0.26479	0.0694002		0.263653	0.462714		0.261695	0.0856442		0.257899	0.0635552
0.265126	0.0692834		0.263964	0.462527		0.262038	0.0856266		0.258227	0.0644458
0.265472	0.0687502		0.264243	0.462247		0.262374	0.0859243		0.258537	0.0651952
0.265838	0.0689614		0.26453	0.462081		0.262697	0.086178		0.258866	0.0660961
0.266154	0.0692702		0.264806	0.461801		0.263025	0.0862885		0.25915	0.0663041
0.266431	0.0698176		0.265086	0.461038		0.263347	0.0864596		0.259476	0.0665893
0.266714	0.0703424		0.265418	0.460639		0.263667	0.0864454		0.259814	0.0674317
0.267033	0.0702885		0.265765	0.460433		0.264007	0.0869394		0.260112	0.0678952
0.267309	0.0703314		0.266098	0.46057		0.264341	0.0869729		0.260433	0.068779
0.26761	0.0705516		0.266408	0.460607		0.264686	0.0865952		0.260742	0.0694788
0.267928	0.0708574		0.266758	0.460328		0.265044	0.0864327		0.261051	0.0694255
0.268236	0.0714015		0.267061	0.460228		0.26538	0.0865188		0.261368	0.0688087
0.268528	0.0716224		0.267379	0.459995		0.265701	0.0866244		0.261662	0.0681254
0.268856	0.0713699		0.267727	0.459999		0.266021	0.0867802		0.261963	0.0674681
0.269144	0.0712649		0.268068	0.460085		0.266336	0.0867346		0.262269	0.0672942
0.269462	0.0711403		0.268399	0.45989		0.266648	0.0866816		0.262587	0.0672153
0.269762	0.0711515		0.268713	0.45958		0.266975	0.0866825		0.262901	0.0666777
0.270092	0.0711865		0.269029	0.459456		0.267278	0.0864346		0.263206	0.0669616
0.270375	0.070778		0.269354	0.459536		0.267562	0.0869605		0.263505	0.0671574
0.270677	0.0708086		0.269635	0.459918		0.267879	0.087185		0.263819	0.0675223
0.270984	0.0707118		0.269948	0.459894		0.268207	0.0871633		0.264133	0.0674801
0.271288	0.0704503		0.270274	0.459267		0.268544	0.087292		0.264466	0.0677725
0.271567	0.0705116		0.270617	0.459331		0.268853	0.087278		0.264813	0.0686807
0.271835	0.0702944		0.270964	0.459292		0.269167	0.0876317		0.265128	0.069657
0.272112	0.0701975		0.27131	0.45951		0.269451	0.087878		0.265451	0.070549
0.272441	0.0703216		0.271627	0.459727		0.269742	0.0877616		0.265773	0.071049
0.272756	0.0704968		0.271924	0.459365		0.270032	0.0876179		0.266071	0.0712532
0.27306	0.0708171		0.272244	0.458623		0.270301	0.0881151		0.266373	0.0708453
0.273367	0.0713218		0.272561	0.458045		0.270566	0.0880378		0.266685	0.0707609
0.273685	0.0709572		0.272865	0.457342		0.270844	0.088348		0.266989	0.0701415
0.273998	0.070838		0.273165	0.457558		0.271169	0.088389		0.2673	0.0696718
0.274319	0.0710529		0.273464	0.457756		0.271492	0.088311		0.267616	0.0690516
0.274656	0.0711513		0.273771	0.457161		0.271799	0.0885249		0.267931	0.0679875
0.274984	0.0717803		0.274077	0.456733		0.272103	0.088571		0.268279	0.0669805
0.275293	0.0718756		0.274379	0.456186		0.272393	0.088603		0.268636	0.0665578
0.275604	0.071514		0.274713	0.456104		0.272681	0.0892137		0.268962	0.0664841
0.275969	0.0713637		0.275041	0.456348		0.273002	0.0893705		0.269249	0.0667381
0.276288	0.0712289		0.275364	0.456238		0.273366	0.0890808		0.269547	0.0673597
0.276612	0.0711244		0.275681	0.455888		0.273696	0.0890642		0.269845	0.0678136
0.276992	0.0714984		0.276001	0.456056		0.274021	0.0891928		0.270162	0.0687607
0.277343	0.0712478		0.276315	0.455668		0.274357	0.0896002		0.270494	0.0698823
0.277672	0.0713727		0.276631	0.455643		0.274689	0.0897533		0.27083	0.0708483
0.278007	0.0714831		0.276943	0.455533		0.275033	0.0893598		0.271161	0.0718013
0.278326	0.0717634		0.277239	0.45509		0.275344	0.0892272		0.27148	0.0720361
0.278638	0.0721317		0.277575	0.455097		0.275671	0.0893444		0.271757	0.0723547
0.278951	0.072412		0.277911	0.454972		0.275975	0.0892911		0.272064	0.0725247
0.279249	0.0723641		0.278225	0.454932		0.276293	0.0895463		0.27233	0.07252
0.279537	0.0726485		0.278552	0.455153		0.276632	0.0896321		0.27263	0.0722226
0.279851	0.0730309		0.278869	0.454722		0.276972	0.0895991		0.272944	0.071483
0.280171	0.0733367		0.279194	0.454346		0.277301	0.0899429		0.273263	0.0704725
0.280511	0.0736999		0.279521	0.454444		0.277607	0.0902127		0.273577	0.0695237
0.280825	0.0737486		0.279851	0.454376		0.277925	0.090618		0.273888	0.0685031
0.281138	0.0741136		0.280185	0.454282		0.278266	0.0906567		0.2742	0.0671967
0.281472	0.0739792		0.280486	0.453727		0.278589	0.0907542		0.274523	0.0663893
0.28181	0.0739833		0.280817	0.452709		0.278917	0.0906101		0.274827	0.0655175
0.282126	0.0745376		0.281131	0.452307		0.279208	0.091008		0.275138	0.0652111
0.282437	0.07467		0.281436	0.451834		0.279555	0.0911879		0.275434	0.0654223
0.282781	0.0744428		0.28175	0.451707		0.279857	0.0914628		0.275716	0.066149
0.283083	0.0741493		0.282065	0.45166		0.280179	0.0914923		0.275973	0.0673217
0.283388	0.0740152		0.282374	0.45107		0.280482	0.0912597		0.276255	0.0683658
0.283754	0.0745183		0.282686	0.450456		0.280805	0.0914225		0.276547	0.0693184
0.284077	0.0748012		0.282993	0.450186		0.281121	0.0915106		0.27683	0.0706002
0.284378	0.0746426		0.283324	0.450152		0.281493	0.09237		0.277127	0.0720387
0.284704	0.0747685		0.283664	0.450462		0.281798	0.092518		0.277411	0.0733731
0.285022	0.0748373		0.284021	0.450435		0.282094	0.0928522		0.277672	0.0742293
0.285332	0.0745638		0.284372	0.449917		0.282394	0.0925532		0.277931	0.0744522
0.285635	0.0746567		0.284682	0.449814		0.282714	0.0927606		0.278219	0.0747807
0.28596	0.0745852		0.285003	0.449398		0.283034	0.0929224		0.278527	0.0742672
0.286267	0.0743311		0.285325	0.449301		0.28335	0.0929567		0.278818	0.073417
0.286559	0.0747238		0.285638	0.44891		0.283683	0.0929329		0.279101	0.0724695
0.286839	0.0748881		0.285953	0.447954		0.284034	0.0928268		0.279372	0.0711217
0.287107	0.0751372		0.286294	0.447399		0.284416	0.0928374		0.279634	0.0699157
0.287389	0.0752446		0.286618	0.447109		0.284809	0.0926719		0.279948	0.0692148
0.287711	0.0750043		0.286942	0.447127		0.285139	0.0929593		0.280265	0.068634
0.288042	0.0748529		0.287258	0.447273		0.285444	0.0927538		0.280572	0.0683704
0.288372	0.0751287		0.287587	0.446899		0.285772	0.0926816		0.280866	0.0683184
0.288679	0.0755682		0.287949	0.446111		0.286106	0.0927278		0.281168	0.0684382
0.288983	0.0761077		0.288319	0.445829		0.286441	0.09279		0.281502	0.068847
0.289275	0.0762924		0.288665	0.445687		0.286789	0.093393		0.281823	0.0697847
0.289601	0.0761947		0.288952	0.446245		0.287099	0.0937283		0.282133	0.0709391
0.289919	0.0764464		0.289243	0.446749		0.287384	0.0935762		0.282434	0.0724734
0.290251	0.0766774		0.289555	0.446558		0.28767	0.0934611		0.282788	0.0731882
0.290617	0.0771671		0.289873	0.446341		0.287957	0.0935148		0.283111	0.0735053
0.29094	0.0775893		0.29021	0.445787		0.288247	0.0935329		0.283426	0.0741519
0.29126	0.0777744		0.290565	0.445111		0.288541	0.094045		0.283733	0.0747167
0.291624	0.078055		0.29094	0.444925		0.288838	0.0939367		0.284031	0.0751656
0.291953	0.0781489		0.291295	0.444851		0.28916	0.0936213		0.284397	0.0747739
0.29227	0.0783974		0.291601	0.444473		0.289468	0.0937651		0.284714	0.0743545
0.292597	0.0789355		0.291896	0.44422		0.28977	0.0938962		0.285016	0.0735509
0.292941	0.0790984		0.292211	0.443509		0.290063	0.094232		0.28533	0.0727215
0.293255	0.0789482		0.292538	0.443059		0.290388	0.0945791		0.285629	0.0716542
0.29362	0.0790344		0.292888	0.4425		0.290673	0.0944164		0.285969	0.0709777
0.293987	0.0789201		0.293232	0.441382		0.290959	0.094394		0.286292	0.0703997
0.294356	0.0790915		0.293533	0.440955		0.291289	0.0944651		0.286588	0.0701285
0.294725	0.0791817		0.293828	0.440816		0.291593	0.0945157		0.286886	0.0702334
0.295082	0.078895		0.294116	0.440701		0.291916	0.0952426		0.287221	0.0705343
0.295397	0.0789092		0.294411	0.44037		0.292232	0.0956195		0.287545	0.0712196
0.2957	0.0790585		0.294707	0.43981		0.292531	0.0955821		0.287832	0.0722734
0.295998	0.0796545		0.294998	0.439164		0.292836	0.0954853		0.288154	0.0728752
0.296313	0.0802531		0.295309	0.439091		0.293135	0.0954421		0.288458	0.0738754
0.296639	0.0799188		0.295615	0.439068		0.293428	0.0957586		0.288752	0.0748763
0.296971	0.0797931		0.295912	0.43913		0.293712	0.0961714		0.289073	0.0761112
0.297312	0.0797985		0.296235	0.439296		0.293974	0.0961178		0.289392	0.0770966
0.297659	0.0801249		0.296555	0.438603		0.294243	0.0963291		0.289714	0.0772971
0.297994	0.080998		0.29689	0.438292		0.294532	0.0964036		0.29002	0.0773585
0.298295	0.0815221		0.297226	0.437948		0.294844	0.096417		0.290312	0.077153
0.298646	0.0818173		0.297571	0.437625		0.295122	0.0966193		0.29065	0.0768052
0.298944	0.0819588		0.29789	0.437539		0.2954	0.0963675		0.290948	0.0762048
0.299234	0.0820009		0.298172	0.437035		0.295726	0.0960075		0.291235	0.0759941
0.299544	0.0822258		0.298486	0.43635		0.296054	0.0960405		0.291555	0.0751058
0.299855	0.0829969		0.298757	0.43569		0.296375	0.0959747		0.291846	0.0749231
0.300177	0.0829266		0.299054	0.434977		0.296703	0.0961517		0.292159	0.0746931
0.300496	0.0830357		0.29936	0.434301		0.297049	0.0964205		0.292446	0.074777
0.300835	0.0830778		0.299656	0.433895		0.297382	0.0960305		0.292761	0.0752782
0.301191	0.0828424		0.299956	0.432792		0.297691	0.0962758		0.293069	0.0752715
0.301552	0.0829516		0.300253	0.432097		0.298004	0.0963405		0.293381	0.0753058
0.301871	0.0830634		0.300531	0.431293		0.298324	0.0964086		0.293673	0.0759568
0.302154	0.0829826		0.300798	0.430128		0.298635	0.0970264		0.293951	0.0765141
0.30244	0.0832998		0.301063	0.429588		0.298962	0.0973973		0.294232	0.0771394
0.302766	0.0834993		0.301354	0.428589		0.299292	0.097162		0.294501	0.0780141
0.303067	0.0840162		0.301658	0.427402		0.299641	0.0975401		0.29478	0.0782546
0.303383	0.0842856		0.301971	0.426654		0.299962	0.0978139		0.295089	0.0785245
0.303709	0.0843164		0.302277	0.425759		0.300308	0.0983646		0.29543	0.0787915
0.304048	0.0842932		0.302597	0.425139		0.300627	0.0989177		0.295764	0.0787013
0.304397	0.0842702		0.302901	0.424759		0.30094	0.0985849		0.296075	0.079058
0.304767	0.084573		0.303205	0.423884		0.30129	0.098614		0.296406	0.0792101
0.305085	0.0851963		0.303557	0.423355		0.301618	0.0992018		0.296701	0.078894
0.305362	0.0856965		0.303884	0.423019		0.301928	0.0996224		0.297044	0.0787493
0.305647	0.085471		0.304231	0.422472		0.302246	0.100237		0.297336	0.0786082
0.30593	0.0853362		0.304542	0.421991		0.302585	0.100598		0.297662	0.0786758
0.306251	0.0851853		0.304865	0.421426		0.302905	0.100301		0.297965	0.078608
0.306531	0.0858		0.305213	0.420899		0.30322	0.100461		0.298301	0.0785917
0.306864	0.0865214		0.305532	0.420505		0.303523	0.100672		0.298608	0.0786333
0.307164	0.0866097		0.305867	0.420166		0.303845	0.101047		0.298902	0.0788349
0.307455	0.087029		0.306208	0.419663		0.304212	0.101642		0.299225	0.0790706
0.307786	0.0872264		0.306535	0.419262		0.304517	0.101998		0.299514	0.0794569
0.308083	0.0871377		0.306847	0.41856		0.304809	0.102099		0.299855	0.0795692
0.308394	0.0876609		0.307166	0.418031		0.305156	0.102333		0.30017	0.0799917
0.308648	0.0880003		0.307527	0.417265		0.305463	0.102572		0.300467	0.08045
0.308916	0.0879393		0.307823	0.416123		0.305787	0.102831		0.300794	0.080443
0.309176	0.0880966		0.308154	0.415563		0.306137	0.1028		0.301106	0.0803813
0.309459	0.0881189		0.308486	0.414765		0.306456	0.102637		0.30142	0.0802502
0.309785	0.0885162		0.308775	0.414569		0.306755	0.10274		0.301727	0.0799229
0.310106	0.0892289		0.309108	0.414098		0.307054	0.102813		0.302056	0.0800481
0.310423	0.0891287		0.309412	0.413359		0.307353	0.103167		0.302407	0.080013
0.310732	0.089068		0.309736	0.412643		0.307687	0.10332		0.302754	0.0798605
0.311005	0.0893569		0.310071	0.41155		0.307981	0.102894		0.303105	0.0797176
0.311288	0.0893013		0.310378	0.410553		0.308299	0.102662		0.303414	0.0792489
0.311593	0.0897381		0.310729	0.410008		0.308617	0.102393		0.303695	0.0786199
0.311945	0.0901624		0.311036	0.410076		0.308915	0.102436		0.303993	0.0783154
0.312279	0.0900974		0.311348	0.409918		0.309225	0.102946		0.304295	0.0785322
0.312609	0.0903711		0.311661	0.409372		0.309523	0.103336		0.304604	0.0789855
0.312938	0.0905115		0.311976	0.40795		0.30981	0.103258		0.30492	0.0795836
0.313276	0.0912699		0.312298	0.406694		0.310098	0.103851		0.305242	0.0795139
0.313623	0.0922129		0.312605	0.406013		0.310383	0.103971		0.305571	0.0794735
0.313973	0.0926126		0.312912	0.405173		0.310683	0.10409		0.305904	0.0798468
0.314326	0.0925802		0.31321	0.405198		0.311023	0.104308		0.30623	0.080408
0.31468	0.0928928		0.313528	0.404753		0.311332	0.104411		0.306521	0.0810732
0.315015	0.0927568		0.313852	0.40378		0.311686	0.104961		0.306802	0.0815401
0.315315	0.0932282		0.314168	0.402976		0.312029	0.105498		0.307089	0.081917
0.315659	0.0935043		0.31448	0.401757		0.312337	0.105684		0.307418	0.0825785
0.315953	0.093591		0.314773	0.400997		0.312687	0.106181		0.30776	0.0827749
0.316293	0.0940128		0.315041	0.400489		0.312998	0.106313		0.3081	0.0829283
0.316593	0.0940112		0.315322	0.399671		0.313309	0.105962		0.30846	0.0832434
0.31692	0.0942113		0.315663	0.399229		0.313658	0.105945		0.308787	0.0831481
0.317265	0.0946542		0.315958	0.398893		0.313975	0.106137		0.309086	0.0830814
0.31757	0.0947553		0.316289	0.398084		0.314289	0.106574		0.309392	0.0828901
0.317857	0.0946058		0.316626	0.397333		0.314613	0.106857		0.309686	0.0825017
0.318189	0.0950653		0.316946	0.396628		0.314932	0.106975		0.309985	0.0826933
0.318533	0.0954392		0.317266	0.395877		0.315267	0.107075		0.310287	0.0828279
0.318854	0.0964235		0.317587	0.395709		0.315578	0.107512		0.310587	0.0827761
0.319169	0.09674		0.317915	0.395174		0.315913	0.10757		0.310871	0.0828133
0.319509	0.0963762		0.318235	0.394521		0.31621	0.108066		0.31113	0.0830287
0.31985	0.0964475		0.318537	0.393803		0.316547	0.108484		0.311406	0.0834092
0.320136	0.0964742		0.318854	0.392682		0.31685	0.108972		0.311686	0.0839033
0.320447	0.0967718		0.319171	0.391623		0.317172	0.109471		0.311979	0.083658
0.320774	0.0971231		0.319488	0.390762		0.317514	0.109905		0.312276	0.0836843
0.321116	0.0972888		0.319806	0.389877		0.317836	0.110704		0.312581	0.0836902
0.321439	0.0976599		0.320113	0.389444		0.318169	0.110947		0.312891	0.0835693
0.321738	0.0977941		0.320466	0.388654		0.31852	0.111044		0.313202	0.0836807
0.322069	0.0975436		0.320807	0.387476		0.318873	0.111237		0.313504	0.0833386
0.322363	0.0979028		0.321139	0.386676		0.319229	0.111505		0.313806	0.0830655
0.322669	0.0983028		0.321464	0.386029		0.319562	0.111835		0.314079	0.0827822
0.322986	0.0985163		0.321784	0.38531		0.319861	0.112303		0.314352	0.0821136
0.323292	0.099025		0.322114	0.384664		0.320158	0.1124		0.314622	0.0816645
0.32357	0.0992365		0.322447	0.383863		0.320479	0.112522		0.314895	0.0816006
0.323836	0.0997982		0.322788	0.38306		0.320807	0.112646		0.315159	0.0813526
0.324119	0.100223		0.323136	0.38246		0.321111	0.11287		0.315443	0.0816702
0.324431	0.0999589		0.323492	0.381713		0.321434	0.113588		0.315754	0.0820423
0.324728	0.100105		0.323873	0.380815		0.321744	0.11413		0.316061	0.082336
0.325018	0.10046		0.324225	0.379646		0.32207	0.114245		0.316346	0.0827775
0.32532	0.10109		0.324514	0.378528		0.322405	0.114523		0.316612	0.0831336
0.325645	0.101469		0.324812	0.377662		0.322751	0.114742		0.316883	0.0833039
0.325994	0.101471		0.325139	0.377144		0.323092	0.115158		0.317162	0.083834
0.326329	0.101086		0.325435	0.376507		0.323386	0.115827		0.317474	0.0843699
0.326681	0.101316		0.325739	0.375822		0.323677	0.115924		0.31778	0.0849617
0.327016	0.101534		0.326063	0.374892		0.324008	0.116217		0.318092	0.0856804
0.327338	0.102392		0.326417	0.374295		0.324318	0.116271		0.318403	0.0858452
0.327677	0.103104		0.326762	0.373517		0.324638	0.1164		0.318713	0.0862982
0.328004	0.103476		0.327114	0.373114		0.32495	0.116909		0.319019	0.0864468
0.328353	0.103833		0.327466	0.372891		0.325251	0.117327		0.319332	0.0863803
0.32868	0.103789		0.327792	0.372173		0.325564	0.117565		0.319654	0.086867
0.329015	0.104479		0.328078	0.371415		0.325879	0.118098		0.319976	0.0869567
0.329312	0.104846		0.328365	0.370781		0.326186	0.118252		0.320328	0.0871193
0.329661	0.105355		0.32867	0.370222		0.326503	0.118467		0.320673	0.0871314
0.329993	0.105446		0.328974	0.369875		0.326821	0.118915		0.321004	0.0874062
0.330287	0.105815		0.329291	0.369795		0.327144	0.11899		0.321345	0.0879084
0.330629	0.105908		0.329603	0.369394		0.327481	0.119451		0.321676	0.0885711
0.33093	0.106476		0.32994	0.368972		0.327774	0.120017		0.322007	0.0883444
0.331268	0.106778		0.330298	0.368412		0.328098	0.120173		0.322339	0.0887667
0.331604	0.10683		0.330662	0.367988		0.328393	0.120698		0.322677	0.089149
0.331922	0.107335		0.331003	0.367809		0.328674	0.120939		0.323009	0.08878
0.332253	0.107445		0.331331	0.367185		0.328973	0.120673		0.323338	0.0888901
0.332585	0.108273		0.331662	0.366577		0.329266	0.120924		0.323602	0.0889839
0.332918	0.108791		0.332005	0.366245		0.329581	0.121334		0.323915	0.0888669
0.333225	0.109139		0.332354	0.365268		0.329887	0.12229		0.324221	0.0890587
0.33356	0.109221		0.332654	0.364421		0.330207	0.123063		0.324531	0.0885219
0.333861	0.109735		0.332921	0.363301		0.330497	0.12308		0.324834	0.0882344
0.334202	0.109952		0.333208	0.361925		0.330789	0.122783		0.325151	0.0882276
0.3345	0.110595		0.333515	0.360776		0.33109	0.123313		0.325431	0.0874541
0.334841	0.11107		0.333793	0.359999		0.331383	0.123357		0.325746	0.0871842
0.335141	0.110895		0.334086	0.359194		0.331658	0.123769		0.326025	0.0874717
0.335478	0.11097		0.334385	0.358632		0.331925	0.124112		0.326329	0.0875763
0.335784	0.110896		0.334657	0.357677		0.332213	0.124173		0.32664	0.0877966
0.336119	0.111441		0.334961	0.356498		0.332558	0.124368		0.326914	0.0881943
0.336465	0.112137		0.335271	0.356176		0.332878	0.123888		0.32722	0.0880064
0.336776	0.112446		0.335579	0.355657		0.333184	0.124142		0.327534	0.088498
0.337094	0.112396		0.335888	0.355172		0.333486	0.124346		0.327855	0.0887814
0.33743	0.112676		0.336199	0.354829		0.333772	0.124406		0.328181	0.0892485
0.337791	0.112695		0.336508	0.354214		0.334054	0.124148		0.3285	0.0900062
0.338158	0.112964		0.336817	0.353546		0.334321	0.124338		0.32882	0.0901179
0.338514	0.113385		0.337112	0.352934		0.334642	0.124467		0.329113	0.0902364
0.33886	0.113548		0.337391	0.352579		0.33497	0.125126		0.329407	0.0906446
0.339153	0.114045		0.337662	0.352462		0.335313	0.125429		0.329716	0.0908125
0.339447	0.114455		0.337931	0.352052		0.335661	0.125186		0.329998	0.0911306
0.339751	0.114779		0.338235	0.351333		0.336012	0.125823		0.330245	0.0913677
0.340054	0.11549		0.338564	0.350881		0.336373	0.125779		0.330481	0.0911072
0.340371	0.115552		0.338873	0.350679		0.336703	0.126456		0.330761	0.0910605
0.340705	0.115731		0.339177	0.350575		0.337007	0.126865		0.331072	0.0909595
0.341065	0.11586		0.339488	0.35052		0.33735	0.127425		0.331385	0.0910148
0.341452	0.116332		0.339781	0.350276		0.337666	0.127779		0.331692	0.0912114
0.341822	0.116908		0.340065	0.350341		0.337953	0.128519		0.332003	0.0906889
0.342132	0.117258		0.340415	0.350341		0.338283	0.128853		0.332317	0.0904921
0.342453	0.117124		0.340755	0.35039		0.338631	0.129452		0.332638	0.0902133
0.342765	0.11707		0.341047	0.350144		0.338974	0.129999		0.332959	0.0900332
0.343075	0.117229		0.341392	0.349651		0.339278	0.129826		0.333281	0.0901545
0.343382	0.117571		0.341733	0.349437		0.339612	0.13049		0.333603	0.0899322
0.343678	0.118089		0.342058	0.349569		0.33994	0.130458		0.333907	0.0892657
0.343971	0.11811		0.342379	0.34971		0.340235	0.131083		0.334204	0.0891337
0.344246	0.118309		0.342696	0.34963		0.340575	0.131352		0.334485	0.0888757
0.344523	0.118521		0.343021	0.349077		0.340865	0.131429		0.334792	0.0889805
0.344804	0.118621		0.343361	0.348471		0.3412	0.131221		0.335119	0.089591
0.345078	0.11912		0.34371	0.348271		0.341492	0.13138		0.335441	0.0894674
0.345362	0.119534		0.344064	0.347801		0.341816	0.131662		0.335798	0.0895634
0.345669	0.119738		0.344394	0.347887		0.342157	0.132179		0.336136	0.0896718
0.346002	0.120051		0.344685	0.347861		0.342489	0.132746		0.336491	0.0896799
0.346289	0.120214		0.345027	0.34716		0.342792	0.132667		0.336851	0.090088
0.346611	0.12062		0.345363	0.346485		0.343113	0.132995		0.3372	0.0906786
0.346924	0.121049		0.345683	0.345989		0.343434	0.132986		0.337523	0.0908007
0.34723	0.120865		0.346	0.34562		0.343733	0.133257		0.3378	0.0914143
0.347525	0.12074		0.346324	0.345314		0.344066	0.133732		0.338106	0.0916365
0.347793	0.120714		0.346615	0.344445		0.344358	0.13374		0.338388	0.0920223
0.348055	0.120892		0.346934	0.343249		0.344666	0.133582		0.338707	0.0925773
0.348366	0.121026		0.347257	0.342853		0.344995	0.133694		0.338999	0.093101
0.348705	0.121222		0.347571	0.342074		0.345318	0.133998		0.339327	0.0939553
0.349019	0.12103		0.347874	0.341425		0.345649	0.134471		0.339627	0.0947037
0.349297	0.120861		0.348182	0.340849		0.345952	0.134733		0.339907	0.0956124
0.349587	0.12086		0.348486	0.339981		0.34624	0.134536		0.340204	0.0961574
0.349867	0.121014		0.348816	0.339317		0.346505	0.134867		0.34051	0.096414
0.350208	0.121758		0.349151	0.339034		0.346768	0.134976		0.34086	0.0961224
0.350569	0.122041		0.349492	0.338709		0.347054	0.135169		0.341203	0.0959874
0.350927	0.122769		0.349832	0.338499		0.347383	0.135645		0.341561	0.0956122
0.35128	0.12296		0.350178	0.338017		0.347722	0.135826		0.341925	0.09536
0.351635	0.123315		0.350498	0.337289		0.348051	0.135723		0.342243	0.0950907
0.351948	0.123631		0.350811	0.337085		0.348379	0.135618		0.342545	0.0942317
0.352271	0.12394		0.35112	0.336887		0.34868	0.13557		0.342868	0.0932878
0.352618	0.124213		0.351423	0.336787		0.348989	0.136197		0.343211	0.0925779
0.352931	0.124512		0.351739	0.336398		0.349297	0.136452		0.343541	0.0922965
0.353292	0.124737		0.352061	0.335462		0.349618	0.136346		0.343809	0.0924651
0.353593	0.125025		0.352362	0.334672		0.349924	0.136654		0.344088	0.0927795
0.353936	0.125402		0.352653	0.334268		0.350248	0.13734		0.344397	0.0930295
0.354282	0.125129		0.352912	0.333767		0.350559	0.137691		0.344691	0.0936763
0.354586	0.125248		0.353156	0.333406		0.350864	0.13831		0.344985	0.0944771
0.354913	0.125353		0.353432	0.332757		0.351172	0.13836		0.34529	0.0950138
0.355266	0.125612		0.353769	0.332049		0.351471	0.138781		0.345616	0.095714
0.355569	0.125734		0.354102	0.331683		0.351821	0.138941		0.345959	0.0964846
0.355874	0.12554		0.354435	0.33126		0.352136	0.138766		0.346295	0.0968063
0.356209	0.125184		0.35476	0.330726		0.352489	0.139366		0.34661	0.0974926
0.356526	0.125257		0.355097	0.330411		0.35281	0.139521		0.346889	0.0976699
0.356851	0.125531		0.355431	0.329766		0.353147	0.139593		0.347168	0.098262
0.357204	0.12589		0.355746	0.329202		0.353478	0.139432		0.347435	0.0985323
0.357509	0.126521		0.356046	0.329093		0.35379	0.139715		0.3477	0.0987047
0.357803	0.126498		0.356326	0.32865		0.354155	0.139736		0.348017	0.0987598
0.358113	0.126671		0.356617	0.328496		0.354526	0.140163		0.348321	0.098855
0.358441	0.126414		0.356932	0.327759		0.354899	0.140062		0.348598	0.0989913
0.358752	0.126865		0.357277	0.327178		0.355277	0.140345		0.348876	0.0991712
0.359085	0.127511		0.35764	0.326725		0.355625	0.140837		0.349183	0.0996534
0.359403	0.128262		0.35795	0.326768		0.355931	0.141186		0.349478	0.0994023
0.359753	0.128113		0.358281	0.326596		0.35626	0.141777		0.349752	0.0998104
0.360044	0.128245		0.358622	0.326287		0.356566	0.141767		0.350074	0.0993799
0.360385	0.128092		0.358964	0.325916		0.356875	0.141881		0.35037	0.0998085
0.360671	0.127845		0.359281	0.325483		0.357168	0.141973		0.350684	0.0997992
0.361009	0.127875		0.359605	0.325323		0.357451	0.14237		0.35096	0.099565
0.361308	0.127919		0.359927	0.324624		0.357735	0.143052		0.351288	0.0994226
0.361628	0.128467		0.360279	0.324901		0.358019	0.14359		0.351606	0.0992979
0.361962	0.128755		0.36058	0.32448		0.358322	0.143371		0.351893	0.0993724
0.362249	0.128927		0.360914	0.324246		0.358633	0.143637		0.352203	0.0991508
0.362545	0.128844		0.361221	0.323634		0.358982	0.143696		0.352493	0.0989066
0.362845	0.129121		0.361536	0.323236		0.359357	0.144115		0.352789	0.0983522
0.363137	0.128712		0.361885	0.322938		0.359752	0.144787		0.353083	0.0985706
0.363429	0.128885		0.362214	0.322582		0.360088	0.144905		0.353385	0.0979553
0.363722	0.129274		0.362518	0.322265		0.360406	0.145188		0.353654	0.0978143
0.364037	0.130049		0.362829	0.321942		0.360734	0.145629		0.3539	0.0975679
0.364398	0.130193		0.363166	0.32202		0.361087	0.145723		0.354164	0.0971685
0.364723	0.130028		0.363469	0.321525		0.361432	0.146143		0.354481	0.0969027
0.36505	0.129984		0.36378	0.321407		0.361719	0.147026		0.354797	0.0968867
0.365367	0.130198		0.364143	0.320811		0.361998	0.146732		0.355113	0.0970692
0.365727	0.130705		0.364482	0.320372		0.362272	0.14712		0.355428	0.09742
0.366022	0.131339		0.364807	0.32007		0.362578	0.147276		0.355732	0.0974862
0.366355	0.131737		0.365138	0.319824		0.362894	0.147665		0.356038	0.0974627
0.366702	0.131791		0.365494	0.319458		0.363171	0.148671		0.356345	0.0979045
0.366999	0.132219		0.365866	0.31893		0.363467	0.149002		0.356638	0.0980181
0.367311	0.132215		0.366212	0.3179		0.363823	0.149107		0.356957	0.0985456
0.367637	0.13263		0.366503	0.316675		0.364162	0.149324		0.357274	0.0993046
0.367989	0.132862		0.366788	0.315545		0.36451	0.149484		0.357585	0.0995757
0.368337	0.133159		0.36712	0.314305		0.364869	0.149802		0.357893	0.0996207
0.368687	0.133302		0.367474	0.313483		0.365219	0.150482		0.358183	0.099765
0.368996	0.133524		0.367798	0.312526		0.365519	0.150529		0.358485	0.0998266
0.36933	0.13356		0.368119	0.311591		0.365816	0.150866		0.358814	0.100115
0.369624	0.134046		0.368459	0.310448		0.366102	0.150988		0.359167	0.0996143
0.369966	0.134174		0.368801	0.309549		0.36638	0.151063		0.359486	0.0987048
0.370265	0.134005		0.369134	0.308706		0.366653	0.151552		0.359806	0.0980863
0.370588	0.134251		0.369413	0.308191		0.366925	0.151697		0.360117	0.0973639
0.370902	0.134783		0.369699	0.307553		0.36725	0.151987		0.36043	0.096597
0.371236	0.135532		0.370014	0.30686		0.367526	0.152277		0.360729	0.0964322
0.371584	0.135584		0.370336	0.306139		0.367845	0.152423		0.361038	0.0960036
0.371908	0.135574		0.37061	0.305567		0.368171	0.152657		0.361358	0.0958935
0.372242	0.135778		0.37089	0.305313		0.368456	0.153062		0.361663	0.0960698
0.372563	0.136041		0.371218	0.304556		0.368764	0.152885		0.361971	0.0961237
0.372889	0.13617		0.371544	0.304174		0.369043	0.153134		0.362273	0.0966318
0.373229	0.136777		0.37184	0.303525		0.369342	0.153269		0.362595	0.0977411
0.373583	0.136926		0.372138	0.302821		0.369606	0.153332		0.362903	0.0983035
0.37394	0.137046		0.372479	0.302652		0.369876	0.153772		0.363229	0.0989561
0.374253	0.136964		0.372775	0.302544		0.370147	0.153969		0.363556	0.0994097
0.374556	0.136754		0.373082	0.302304		0.370469	0.154052		0.363867	0.0996411
0.374895	0.137198		0.373393	0.302101		0.370824	0.154527		0.364182	0.100124
0.375188	0.137667		0.373681	0.301692		0.371158	0.155141		0.364506	0.100137
0.375482	0.1376		0.374007	0.301164		0.371453	0.155755		0.364836	0.100045
0.375794	0.138005		0.374288	0.30115		0.371747	0.156579		0.365153	0.10001
0.376102	0.138219		0.374594	0.300794		0.372053	0.156994		0.365466	0.099973
0.376422	0.138365		0.374894	0.300579		0.372371	0.157517		0.365759	0.100171
0.376746	0.138757		0.375182	0.300314		0.372694	0.158206		0.366057	0.100301
0.377083	0.138858		0.37548	0.299698		0.373001	0.158641		0.36635	0.100232
0.377456	0.139348		0.37576	0.299339		0.373324	0.159432		0.366628	0.100516
0.377842	0.139941		0.376061	0.299007		0.373642	0.159889		0.366883	0.100741
0.378192	0.140069		0.376416	0.298769		0.373965	0.159995		0.367155	0.101083
0.37852	0.140441		0.376698	0.298414		0.374272	0.160321		0.367476	0.101717
0.37886	0.140672		0.376993	0.297951		0.374596	0.160537		0.367808	0.101965
0.379208	0.140413		0.377284	0.297516		0.374962	0.161028		0.368122	0.102069
0.379554	0.140975		0.377568	0.297404		0.375293	0.161419		0.368409	0.102333
0.379831	0.141357		0.377873	0.296951		0.375595	0.161303		0.368729	0.102275
0.380111	0.141681		0.378204	0.296511		0.375911	0.161389		0.369039	0.102788
0.380392	0.142277		0.378561	0.296227		0.376253	0.161831		0.369332	0.102828
0.380666	0.141899		0.378882	0.295868		0.376594	0.162014		0.369606	0.102802
0.380983	0.141882		0.379168	0.296121		0.376919	0.162353		0.369861	0.102917
0.3813	0.141982		0.379509	0.296073		0.377235	0.162681		0.370141	0.102555
0.38159	0.141969		0.379853	0.295672		0.377561	0.162733		0.370473	0.102184
0.381904	0.142368		0.380183	0.295305		0.3779	0.163277		0.370797	0.101866
0.38221	0.142852		0.38051	0.294729		0.378231	0.163639		0.371115	0.101852
0.382513	0.142718		0.380831	0.294453		0.378557	0.164256		0.371463	0.101861
0.382817	0.142667		0.381185	0.294543		0.378877	0.164852		0.371773	0.101878
0.383097	0.142729		0.381558	0.294137		0.379187	0.165021		0.372103	0.101971
0.383429	0.14264		0.381916	0.293713		0.379485	0.165274		0.37241	0.102532
0.383734	0.143171		0.38222	0.29356		0.379792	0.165768		0.372716	0.102917
0.384021	0.14328		0.382556	0.29254		0.380091	0.166223		0.373065	0.103067
0.384326	0.143356		0.382878	0.291782		0.380414	0.166742		0.373381	0.103427
0.384629	0.143809		0.383196	0.291322		0.38072	0.167073		0.373697	0.102909
0.38491	0.143677		0.383513	0.290738		0.381037	0.167221		0.374023	0.102968
0.385186	0.144013		0.383824	0.290215		0.381361	0.167535		0.374368	0.102867
0.385456	0.144092		0.384171	0.28939		0.38167	0.167494		0.374731	0.102215
0.385762	0.144209		0.384479	0.288612		0.381983	0.167922		0.375101	0.101386
0.38611	0.14444		0.384775	0.288095		0.382281	0.168361		0.375425	0.100469
0.386442	0.144712		0.38511	0.286993		0.382596	0.168354		0.375736	0.0998375
0.386767	0.145159		0.38541	0.285625		0.382935	0.168254		0.376027	0.0996067
0.387068	0.145417		0.385728	0.285246		0.383222	0.168297		0.376334	0.0989019
0.387351	0.1455		0.386039	0.285043		0.383546	0.168486		0.376637	0.0981915
0.387629	0.145434		0.386365	0.284772		0.383853	0.16888		0.376944	0.0985706
0.387911	0.145935		0.386715	0.284272		0.384184	0.169165		0.377267	0.0988733
0.38825	0.145995		0.387013	0.283368		0.384499	0.169615		0.377595	0.099324
0.388605	0.146461		0.387332	0.282714		0.384797	0.170042		0.377902	0.09995
0.388938	0.146632		0.387662	0.282137		0.385093	0.17021		0.378201	0.100439
0.389243	0.14667		0.387963	0.282022		0.38538	0.170875		0.378485	0.101407
0.389585	0.147027		0.388299	0.28226		0.385665	0.171247		0.378786	0.10247
0.389924	0.146827		0.388609	0.282273		0.38595	0.171572		0.379093	0.103125
0.390242	0.146725		0.38892	0.28177		0.386255	0.172291		0.379415	0.104351
0.390567	0.147078		0.389238	0.281208		0.386594	0.172712		0.379744	0.105109
0.390896	0.147211		0.389547	0.280556		0.386933	0.173256		0.380092	0.105462
0.391233	0.147204		0.389863	0.280245		0.387259	0.173978		0.380434	0.106109
0.391567	0.147721		0.390165	0.280061		0.387593	0.173709		0.380733	0.106381
0.391894	0.147769		0.39045	0.279717		0.387916	0.173829		0.38104	0.106564
0.392232	0.148066		0.390722	0.279768		0.388255	0.174085		0.381339	0.107017
0.392567	0.148542		0.390979	0.279359		0.388552	0.174218		0.381653	0.106445
0.392901	0.14871		0.391271	0.279239		0.388895	0.175057		0.381979	0.105576
0.393234	0.149299		0.391604	0.278709		0.389217	0.175628		0.382304	0.104968
0.393571	0.150006		0.391932	0.277827		0.389548	0.17545		0.382607	0.104465
0.393899	0.150509		0.39225	0.277418		0.389875	0.175667		0.382867	0.104308
0.394212	0.151107		0.392578	0.277756		0.390189	0.175365		0.383193	0.103791
0.394534	0.151428		0.392903	0.277846		0.390509	0.174961		0.383482	0.10281
0.39484	0.151451		0.393238	0.277945		0.390828	0.175757		0.383764	0.102476
0.395172	0.151749		0.393574	0.277443		0.391146	0.175999		0.384055	0.102549
0.39548	0.152056		0.393925	0.276853		0.391465	0.176075		0.384375	0.102619
0.395802	0.152392		0.394273	0.276913		0.391785	0.176433		0.384715	0.103147
0.396122	0.152303		0.394608	0.276455		0.3921	0.176798		0.385049	0.103557
0.396442	0.151906		0.394944	0.276716		0.392426	0.177053		0.38535	0.103967
0.396766	0.151763		0.395294	0.276909		0.392774	0.177413		0.385636	0.104442
0.397091	0.151991		0.395597	0.276468		0.39314	0.177253		0.385895	0.104851
0.397424	0.152132		0.395924	0.275643		0.393531	0.177671		0.386188	0.10566
0.3977	0.152656		0.396238	0.275241		0.393897	0.17818		0.386494	0.106071
0.398028	0.152404		0.396562	0.274926		0.394192	0.178425		0.38676	0.106262
0.398354	0.152536		0.396855	0.275046		0.394497	0.179063		0.387072	0.10664
0.398667	0.152767		0.397174	0.27437		0.394792	0.179643		0.387375	0.106671
0.398984	0.152562		0.397503	0.273589		0.395091	0.17978		0.38767	0.106857
0.399304	0.152989		0.397817	0.273288		0.395396	0.180068		0.387938	0.107089
0.399599	0.153744		0.398124	0.272688		0.395696	0.180404		0.388255	0.106493
0.399908	0.15416		0.398461	0.272324		0.396003	0.181067		0.388559	0.106192
0.400213	0.154197		0.398757	0.271972		0.396332	0.181711		0.388804	0.106314
0.400502	0.154551		0.399066	0.270977		0.396685	0.181623		0.389053	0.106112
0.400786	0.154537		0.399402	0.270299		0.397047	0.181805		0.389319	0.106528
0.401104	0.15518		0.399735	0.270026		0.397407	0.181968		0.389575	0.106468
0.40147	0.155326		0.400058	0.269536		0.397743	0.182212		0.389884	0.106308
0.40177	0.155524		0.400392	0.269529		0.398039	0.182443		0.390201	0.106875
0.402112	0.156278		0.400713	0.268978		0.398357	0.182534		0.390519	0.107211
0.402423	0.156859		0.401017	0.268216		0.398684	0.18263		0.390841	0.107533
0.402748	0.157184		0.401361	0.267755		0.399045	0.183134		0.391157	0.108384
0.403094	0.157181		0.40166	0.267227		0.399386	0.183388		0.391468	0.108375
0.403402	0.157192		0.401957	0.266773		0.399682	0.184005		0.391769	0.108488
0.403745	0.157034		0.402313	0.266926		0.399968	0.184905		0.392061	0.10903
0.404077	0.157526		0.40261	0.266103		0.400259	0.185223		0.392361	0.109424
0.404396	0.158132		0.402915	0.265604		0.400564	0.185522		0.392644	0.109791
0.404705	0.158748		0.403224	0.265259		0.400874	0.18577		0.392911	0.110088
0.405037	0.158754		0.403558	0.264585		0.401194	0.186172		0.393206	0.109865
0.405335	0.158359		0.40395	0.263939		0.401512	0.186719		0.393545	0.109965
0.405689	0.158433		0.404334	0.262941		0.401846	0.186743		0.393888	0.109883
0.406028	0.158402		0.404718	0.261737		0.402191	0.186783		0.394186	0.10968
0.406327	0.159044		0.40506	0.260881		0.402519	0.187076		0.394533	0.109781
0.406667	0.159246		0.405391	0.260175		0.402808	0.187271		0.394855	0.109399
0.406959	0.159268		0.40571	0.259144		0.403088	0.187902		0.395192	0.108956
0.407297	0.159281		0.406042	0.258245		0.403364	0.188046		0.395505	0.108797
0.407605	0.158852		0.40638	0.256572		0.403669	0.187943		0.39582	0.109137
0.407914	0.158982		0.406661	0.25512		0.403967	0.187975		0.396128	0.109357
0.408247	0.15921		0.406946	0.253614		0.404266	0.188298		0.396424	0.109289
0.408565	0.159269		0.407244	0.252203		0.404567	0.188899		0.396749	0.108939
0.408915	0.158988		0.40754	0.250746		0.404868	0.189473		0.39706	0.109267
0.409221	0.158958		0.407866	0.248857		0.405216	0.189549		0.397365	0.109702
0.409551	0.15895		0.408176	0.246873		0.405512	0.189553		0.397681	0.11004
0.409866	0.159333		0.408485	0.24491		0.405794	0.189758		0.398035	0.110796
0.410211	0.159491		0.408796	0.243282		0.406099	0.189832		0.398344	0.111344
0.410545	0.159186		0.409116	0.242034		0.406402	0.190486		0.398639	0.111627
0.410854	0.159659		0.409457	0.240537		0.406711	0.190805		0.39893	0.111856
0.411173	0.159798		0.409796	0.238254		0.406993	0.190831		0.399217	0.111889
0.411507	0.160387		0.410129	0.236213		0.407266	0.190947		0.399518	0.11221
0.411843	0.160897		0.410434	0.234466		0.407565	0.190947		0.399843	0.112047
0.412219	0.160937		0.410715	0.233219		0.407858	0.191166		0.400133	0.111749
0.412588	0.161238		0.411029	0.232466		0.40814	0.191565		0.400458	0.111886
0.412923	0.161614		0.411333	0.231388		0.408422	0.191933		0.400786	0.112007
0.413222	0.162102		0.411587	0.230191		0.408741	0.192197		0.401099	0.111785
0.413528	0.162828		0.411861	0.228898		0.409075	0.19266		0.401401	0.111393
0.41384	0.163382		0.412142	0.227398		0.409392	0.192843		0.4017	0.111166
0.414156	0.163427		0.412432	0.226316		0.40971	0.193556		0.402009	0.111275
0.414474	0.163548		0.412705	0.22558		0.410016	0.193848		0.402306	0.111711
0.414806	0.163699		0.412991	0.224852		0.410334	0.193565		0.402643	0.111671
0.415143	0.1641		0.413325	0.224576		0.410672	0.193571		0.402942	0.11149
0.415495	0.164871		0.41367	0.224185		0.410999	0.19367		0.403223	0.110959
0.415832	0.164878		0.413946	0.223592		0.411319	0.19394		0.403538	0.110306
0.41613	0.165188		0.41427	0.222923		0.411649	0.194265		0.403818	0.110049
0.416459	0.165317		0.414608	0.221883		0.411956	0.194187		0.404136	0.10958
0.416757	0.165375		0.414925	0.221111		0.412276	0.194309		0.404453	0.109448
0.417052	0.165641		0.415212	0.220746		0.412616	0.194497		0.404746	0.109255
0.417348	0.165992		0.415505	0.220568		0.412946	0.19481		0.405028	0.108673
0.417666	0.166304		0.415799	0.220761		0.413261	0.195292		0.405298	0.107959
0.417987	0.166638		0.416075	0.220694		0.413557	0.195982		0.405565	0.107694
0.418321	0.167127		0.416393	0.219935		0.413859	0.19609		0.405849	0.107991
0.418661	0.167625		0.41673	0.219499		0.414181	0.196245		0.406179	0.108371
0.419008	0.167941		0.417044	0.219102		0.41448	0.196363		0.406485	0.108888
0.419347	0.167516		0.417361	0.219237		0.414794	0.196708		0.406824	0.109292
0.419651	0.167682		0.417693	0.219471		0.415095	0.197349		0.407135	0.109747
0.419946	0.168171		0.418015	0.219163		0.415417	0.197284		0.407462	0.110274
0.42026	0.168622		0.418341	0.218884		0.415743	0.197578		0.40776	0.110398
0.420556	0.169039		0.418661	0.218542		0.416088	0.197588		0.408079	0.110838
0.420873	0.168941		0.418979	0.218077		0.416455	0.198409		0.408418	0.111151
0.421153	0.168845		0.419302	0.217911		0.416801	0.199117		0.408717	0.111634
0.421466	0.16871		0.419641	0.217202		0.417139	0.199162		0.409053	0.112129
0.421764	0.168629		0.419961	0.216314		0.417493	0.19946		0.409352	0.112783
0.422053	0.169238		0.420293	0.215997		0.417839	0.199819		0.409674	0.113531
0.422379	0.169757		0.42061	0.215569		0.418171	0.199979		0.409996	0.113864
0.422705	0.169524		0.420929	0.215449		0.418465	0.200389		0.410314	0.114058
0.423015	0.169615		0.42126	0.215297		0.418746	0.200897		0.410618	0.114062
0.42329	0.169674		0.421578	0.214774		0.419072	0.201007		0.410929	0.114535
0.423536	0.169602		0.421907	0.214633		0.419378	0.201302		0.411256	0.114662
0.423806	0.16994		0.422217	0.214336		0.419644	0.201572		0.411559	0.115081
0.424073	0.169983		0.422541	0.214224		0.419959	0.201381		0.411878	0.115126
0.424394	0.169994		0.422847	0.214457		0.420271	0.202147		0.412197	0.115383
0.424721	0.170299		0.423181	0.214358		0.42059	0.202401		0.412525	0.115434
0.425049	0.17038		0.423492	0.213936		0.42094	0.202263		0.412856	0.114976
0.425372	0.170831		0.423806	0.213459		0.421282	0.202522		0.413195	0.115111
0.425693	0.171417		0.424179	0.212913		0.421577	0.202775		0.413541	0.115456
0.42601	0.171146		0.424506	0.212613		0.421885	0.20304		0.413862	0.115727
0.426322	0.171682		0.424808	0.212286		0.422198	0.203602		0.414133	0.116002
0.426632	0.172196		0.425105	0.211342		0.42248	0.203881		0.414427	0.116302
0.426941	0.173018		0.425431	0.210954		0.422782	0.204088		0.414755	0.116186
0.427246	0.173984		0.42578	0.210392		0.423077	0.204988		0.415041	0.116367
0.427554	0.174454		0.426084	0.209944		0.423376	0.205608		0.415337	0.116217
0.427925	0.174554		0.426418	0.209627		0.423658	0.206037		0.415646	0.116099
0.428248	0.175132		0.426721	0.209314		0.423935	0.206527		0.415952	0.116209
0.428573	0.1754		0.427042	0.208885		0.424216	0.206604		0.416256	0.116342
0.428945	0.176011		0.42736	0.20867		0.42453	0.206845		0.416533	0.116448
0.429278	0.176638		0.427705	0.208265		0.424871	0.207332		0.416857	0.11659
0.429586	0.176425		0.428012	0.208002		0.425204	0.207979		0.417157	0.116329
0.429902	0.176696		0.428339	0.207571		0.425542	0.208665		0.417464	0.116422
0.430212	0.176639		0.428647	0.20682		0.425873	0.20871		0.41779	0.11667
0.430575	0.176745		0.428947	0.206347		0.426202	0.20906		0.418115	0.117114
0.430904	0.177253		0.429266	0.20606		0.426515	0.209762		0.418457	0.11773
0.431208	0.177499		0.429595	0.205838		0.426828	0.210074		0.418813	0.117973
0.431526	0.177657		0.429907	0.205352		0.427136	0.210969		0.419153	0.117918
0.43185	0.177982		0.430224	0.204603		0.427439	0.211552		0.419439	0.117894
0.432198	0.178262		0.430544	0.203765		0.427743	0.211592		0.419743	0.117982
0.432524	0.1789		0.430857	0.203436		0.42806	0.211901		0.420068	0.118129
0.43283	0.179532		0.431163	0.203017		0.42839	0.212218		0.420428	0.118395
0.433163	0.179407		0.43146	0.202947		0.428741	0.212521		0.420796	0.118333
0.43349	0.179745		0.43177	0.202765		0.429105	0.213166		0.421096	0.118593
0.433794	0.180056		0.432093	0.20215		0.429486	0.213402		0.421375	0.118863
0.434103	0.180457		0.4324	0.201807		0.429833	0.213456		0.421654	0.118917
0.43441	0.181065		0.432715	0.20144		0.430154	0.214183		0.42194	0.119418
0.434715	0.181284		0.433033	0.20153		0.430483	0.214504		0.422223	0.119774
0.435066	0.181403		0.433375	0.201691		0.430816	0.215286		0.422504	0.120138
0.435424	0.181808		0.433722	0.201496		0.431168	0.215733		0.422794	0.120588
0.435739	0.18225		0.434064	0.201251		0.431518	0.215755		0.423086	0.121145
0.436053	0.182652		0.434405	0.201359		0.431848	0.215883		0.42337	0.121579
0.43638	0.183398		0.434734	0.201267		0.432138	0.215899		0.423669	0.121971
0.4367	0.183595		0.435076	0.20138		0.43242	0.21635		0.423957	0.121969
0.437024	0.183786		0.435406	0.200958		0.432722	0.216812		0.424224	0.121653
0.437349	0.18425		0.435697	0.200541		0.43305	0.216719		0.424497	0.12155
0.437669	0.184489		0.436028	0.200053		0.433362	0.216747		0.424803	0.121713
0.437996	0.18487		0.436336	0.199445		0.43367	0.216823		0.425098	0.122033
0.438313	0.185101		0.436662	0.199324		0.433995	0.217054		0.425391	0.121708
0.438628	0.185115		0.436958	0.199349		0.434349	0.217947		0.425686	0.121366
0.438916	0.185216		0.437303	0.198481		0.434703	0.21876		0.42597	0.121046
0.439185	0.185496		0.437625	0.197682		0.435043	0.218999		0.426255	0.121065
0.439455	0.185613		0.43792	0.19726		0.435325	0.21968		0.426539	0.121345
0.439759	0.185963		0.438216	0.196592		0.435625	0.220179		0.426796	0.121669
0.440059	0.185807		0.438554	0.196839		0.435961	0.220753		0.427104	0.121781
0.440346	0.185802		0.43889	0.196373		0.43626	0.221323		0.427425	0.122061
0.440649	0.185864		0.43921	0.195907		0.436588	0.221732		0.427742	0.121915
0.440956	0.186249		0.43955	0.195495		0.436928	0.222309		0.428048	0.122268
0.441323	0.18695		0.439886	0.19509		0.437293	0.222526		0.428347	0.123173
0.441647	0.187186		0.440236	0.194737		0.437621	0.222692		0.428643	0.123572
0.44198	0.187236		0.440605	0.194629		0.437915	0.223274		0.428918	0.12387
0.442308	0.187509		0.440929	0.19381		0.438211	0.22372		0.42918	0.124239
0.442675	0.188096		0.441217	0.19289		0.438502	0.224008		0.429463	0.124214
0.443032	0.188586		0.44151	0.192137		0.438809	0.224142		0.429819	0.124136
0.443358	0.189472		0.441844	0.191303		0.439112	0.224329		0.430154	0.124445
0.443679	0.18972		0.442156	0.19073		0.439427	0.224972		0.430517	0.123946
0.443981	0.190155		0.442482	0.190029		0.439755	0.225465		0.430861	0.123986
0.444276	0.190426		0.442811	0.188685		0.440076	0.225541		0.431174	0.123936
0.444576	0.190764		0.443136	0.187713		0.44042	0.225841		0.431487	0.123824
0.444915	0.191217		0.443478	0.186861		0.440757	0.226379		0.431802	0.124318
0.445276	0.191514		0.443812	0.186522		0.441058	0.226579		0.432115	0.124228
0.445605	0.191754		0.444144	0.186255		0.441333	0.226824		0.432422	0.124105
0.445942	0.191982		0.444443	0.185715		0.441627	0.226944		0.432722	0.124077
0.446297	0.192105		0.444746	0.185235		0.441921	0.226781		0.433029	0.123987
0.446659	0.192566		0.445048	0.184733		0.442241	0.226841		0.433343	0.123052
0.447029	0.193181		0.445365	0.183985		0.442555	0.226953		0.433645	0.122802
0.447343	0.193564		0.445681	0.183285		0.442845	0.227482		0.433963	0.12206
0.447676	0.194029		0.446012	0.183058		0.443135	0.228067		0.434264	0.120974
0.447969	0.194454		0.446357	0.181801		0.443437	0.228601		0.43461	0.120126
0.448262	0.194883		0.446709	0.180965		0.443731	0.228705		0.43491	0.118968
0.448605	0.195495		0.447039	0.180104		0.444033	0.228744		0.435189	0.118681
0.448922	0.195672		0.44731	0.179386		0.444347	0.229274		0.435525	0.118011
0.449219	0.195917		0.447621	0.178619		0.444653	0.229797		0.435837	0.117451
0.449507	0.196588		0.447918	0.177179		0.444976	0.230016		0.436162	0.117548
0.449843	0.196841		0.448187	0.175845		0.445279	0.23007		0.436458	0.118353
0.450185	0.197558		0.448517	0.175239		0.445592	0.230408		0.436788	0.119216
0.450511	0.198033		0.448806	0.174796		0.445917	0.230556		0.437099	0.120128
0.450849	0.198282		0.449104	0.174113		0.446232	0.23085		0.437381	0.121087
0.451196	0.198662		0.449411	0.173626		0.446533	0.230708		0.437693	0.12184
0.451541	0.198996		0.449742	0.172445		0.446834	0.230323		0.438022	0.122953
0.451882	0.199613		0.450047	0.17153		0.447135	0.230315		0.438307	0.123893
0.452201	0.200343		0.450348	0.170477		0.44742	0.230293		0.438597	0.124723
0.45251	0.200336		0.450641	0.169799		0.447674	0.230312		0.43893	0.125091
0.452842	0.200276		0.450952	0.169208		0.447932	0.231267		0.439235	0.125254
0.453167	0.200832		0.451278	0.168054		0.448226	0.231712		0.43955	0.125655
0.453505	0.201096		0.451593	0.166958		0.448572	0.232064		0.439859	0.126226
0.453865	0.201775		0.45189	0.165996		0.448911	0.231853		0.440162	0.126829
0.454185	0.202034		0.452169	0.165158		0.44925	0.231781		0.440448	0.127226
0.454468	0.20189		0.452449	0.164368		0.449578	0.232351		0.440744	0.127175
0.454786	0.202475		0.452703	0.163471		0.449893	0.233389		0.441017	0.127071
0.455075	0.20278		0.452973	0.162134		0.45025	0.23353		0.441273	0.126974
0.455392	0.203217		0.453294	0.161566		0.450558	0.2339		0.441531	0.127269
0.455704	0.204191		0.453618	0.160627		0.450885	0.234239		0.441808	0.127957
0.456033	0.204663		0.453937	0.160022		0.451216	0.234506		0.442123	0.127896
0.456364	0.204731		0.454251	0.15969		0.451552	0.23482		0.442453	0.127256
0.456711	0.204818		0.454566	0.158343		0.451848	0.234614		0.442788	0.126763
0.457062	0.204944		0.454878	0.157359		0.452174	0.234624		0.443131	0.12637
0.457383	0.20548		0.455173	0.156546		0.452488	0.235008		0.443473	0.126064
0.457678	0.205982		0.455472	0.155954		0.452799	0.235247		0.44379	0.125865
0.457975	0.205955		0.455819	0.155602		0.453121	0.235577		0.444107	0.12538
0.458265	0.206195		0.456148	0.15521		0.453458	0.235974		0.444428	0.125099
0.458559	0.206671		0.456492	0.154157		0.453752	0.235857		0.444729	0.124921
0.458848	0.207236		0.456815	0.153477		0.454083	0.236307		0.445025	0.124732
0.459141	0.207561		0.457147	0.152849		0.454378	0.23631		0.445321	0.125
0.459483	0.207364		0.457487	0.152405		0.454699	0.236599		0.44562	0.125435
0.459769	0.207497		0.457789	0.152394		0.455011	0.237251		0.44592	0.125586
0.460054	0.207903		0.458153	0.151726		0.455321	0.2381		0.446225	0.126127
0.460388	0.208257		0.458459	0.151241		0.455636	0.238085		0.446533	0.126671
0.460673	0.208781		0.458788	0.150875		0.45594	0.238053		0.44685	0.127297
0.460998	0.208995		0.459142	0.150542		0.45626	0.238162		0.447165	0.128014
0.461287	0.208849		0.459452	0.15014		0.456582	0.239028		0.447482	0.128155
0.461601	0.208853		0.459753	0.149828		0.456893	0.239965		0.447811	0.128113
0.461919	0.208696		0.460096	0.14904		0.457215	0.239958		0.44814	0.128465
0.46223	0.209188		0.460418	0.148817		0.457531	0.240121		0.448457	0.128776
0.462524	0.209882		0.460739	0.148662		0.457847	0.240431		0.448797	0.129528
0.462803	0.210166		0.461054	0.148383		0.458166	0.240436		0.449136	0.129944
0.463094	0.210366		0.461376	0.148219		0.458485	0.240245		0.449475	0.129855
0.463384	0.210541		0.461698	0.147316		0.458784	0.240582		0.449777	0.13
0.463681	0.211011		0.462027	0.146609		0.459102	0.24094		0.450077	0.130327
0.463976	0.211565		0.462355	0.145908		0.45942	0.241153		0.450402	0.130618
0.464324	0.211946		0.462653	0.145816		0.459729	0.241177		0.450715	0.131158
0.464677	0.211831		0.462987	0.145683		0.460013	0.241288		0.451032	0.131425
0.464986	0.212258		0.46329	0.145728		0.46029	0.241705		0.451353	0.131556
0.465303	0.212376		0.463617	0.145312		0.460609	0.241518		0.451673	0.131951
0.465632	0.21272		0.46392	0.14483		0.460962	0.241804		0.451999	0.132181
0.465945	0.21296		0.464249	0.144545		0.461263	0.242345		0.452325	0.132217
0.466249	0.212712		0.464563	0.144142		0.461596	0.243351		0.45266	0.132102
0.466567	0.212953		0.464911	0.143985		0.461928	0.243986		0.452937	0.131957
0.466888	0.213034		0.465206	0.14326		0.462265	0.243917		0.453212	0.131962
0.4672	0.213523		0.4655	0.142996		0.462591	0.243997		0.453532	0.132003
0.467534	0.214309		0.465824	0.142316		0.462884	0.244277		0.453847	0.132218
0.467861	0.214675		0.466148	0.141584		0.463195	0.24473		0.454147	0.132296
0.468213	0.214849		0.466484	0.140884		0.463499	0.245407		0.454452	0.132036
0.468588	0.215267		0.466802	0.139914		0.463812	0.2461		0.454769	0.131599
0.468978	0.216006		0.467102	0.138706		0.464109	0.24641		0.455088	0.131445
0.4693	0.216903		0.467365	0.138154		0.46438	0.246929		0.455415	0.131596
0.469595	0.217582		0.467628	0.137552		0.464654	0.247026		0.455755	0.132018
0.469939	0.217999		0.467894	0.13713		0.464984	0.247025		0.456093	0.132095
0.470214	0.218401		0.468219	0.136783		0.465315	0.247791		0.456363	0.132132
0.470524	0.218779		0.468566	0.135921		0.465663	0.247865		0.456667	0.132163
0.470858	0.218862		0.468915	0.135253		0.466003	0.248245		0.456958	0.132134
0.471156	0.219881		0.469252	0.134812		0.466356	0.248675		0.457233	0.132744
0.471477	0.220142		0.469567	0.134223		0.466679	0.248953		0.457518	0.133186
0.471814	0.220201		0.469897	0.134084		0.466996	0.249374		0.457844	0.133649
0.472158	0.220157		0.470233	0.13374		0.46732	0.249476		0.458127	0.13384
0.47245	0.220169		0.470555	0.133036		0.467639	0.249236		0.458412	0.134287
0.472777	0.220677		0.470892	0.132887		0.467958	0.249757		0.458727	0.13444
0.473078	0.221015		0.471219	0.132192		0.468319	0.250498		0.459032	0.134749
0.473417	0.220991		0.471516	0.131745		0.468676	0.250616		0.459321	0.134998
0.473712	0.221099		0.471821	0.131163		0.469048	0.251156		0.459615	0.135001
0.474057	0.221433		0.472136	0.130437		0.469404	0.250917		0.459914	0.135255
0.474356	0.22149		0.472445	0.129976		0.469749	0.250897		0.460219	0.134906
0.47467	0.222138		0.472757	0.129527		0.470045	0.250988		0.460503	0.135194
0.475012	0.222419		0.47306	0.128954		0.470332	0.25153		0.460804	0.13537
0.475339	0.222549		0.473364	0.128487		0.470677	0.251897		0.461114	0.13532
0.475647	0.222842		0.473682	0.127563		0.470979	0.251892		0.461416	0.135006
0.475969	0.223099		0.474013	0.126968		0.471287	0.251358		0.461712	0.135122
0.47629	0.223445		0.474358	0.126753		0.471627	0.251346		0.462029	0.135323
0.476583	0.223681		0.474702	0.126196		0.471958	0.251665		0.46232	0.135792
0.476905	0.223349		0.475064	0.126117		0.472317	0.252173		0.462644	0.136162
0.477235	0.223328		0.47541	0.125747		0.472661	0.252598		0.462928	0.135928
0.477522	0.223354		0.47576	0.125248		0.472963	0.252287		0.463217	0.13647
0.477789	0.22344		0.476099	0.125302		0.473253	0.252079		0.463512	0.136592
0.478039	0.223794		0.476394	0.125286		0.473554	0.252101		0.463767	0.137139
0.478307	0.223541		0.476735	0.125442		0.473863	0.252428		0.46401	0.137908
0.478636	0.222909		0.477034	0.125366		0.474162	0.25353		0.464299	0.138063
0.478962	0.2227		0.477377	0.124553		0.474463	0.254376		0.464614	0.13823
0.479276	0.222543		0.477692	0.124265		0.474767	0.254347		0.464928	0.13882
0.479573	0.222636		0.478001	0.12426		0.475101	0.254575		0.465225	0.13792
0.47987	0.222953		0.478307	0.124102		0.475428	0.254716		0.46554	0.137146
0.480172	0.222501		0.478623	0.124267		0.475767	0.255155		0.465846	0.136343
0.480492	0.222191		0.47894	0.124185		0.476099	0.255951		0.466156	0.135473
0.480853	0.22208		0.479257	0.123568		0.47644	0.256343		0.46649	0.134948
0.481176	0.221628		0.479571	0.12303		0.476777	0.256089		0.466825	0.133987
0.481535	0.221941		0.479901	0.12237		0.477077	0.256118		0.467146	0.13284
0.481865	0.221817		0.480232	0.122284		0.477377	0.255824		0.467453	0.132679
0.482176	0.221701		0.480589	0.122467		0.477689	0.255604		0.467756	0.132309
0.482539	0.221323		0.480968	0.121988		0.47802	0.256017		0.468046	0.131584
0.482863	0.221008		0.481341	0.122019		0.478357	0.256177		0.46836	0.132183
0.483218	0.220946		0.481692	0.121908		0.478683	0.256623		0.468662	0.132772
0.483533	0.221094		0.482036	0.121725		0.479012	0.256604		0.468952	0.133666
0.483879	0.220854		0.482381	0.121346		0.479306	0.256504		0.469308	0.134374
0.484241	0.220637		0.482655	0.120721		0.479593	0.256792		0.469628	0.13457
0.484591	0.22108		0.482968	0.120098		0.479915	0.256866		0.469946	0.135183
0.484953	0.221234		0.483275	0.120264		0.480186	0.256945		0.470259	0.136409
0.485317	0.222019		0.483562	0.120494		0.480492	0.25728		0.470555	0.137121
0.48565	0.221999		0.483874	0.120688		0.480769	0.257909		0.470904	0.137609
0.485957	0.222339		0.484181	0.120964		0.481088	0.258438		0.47121	0.137823
0.48629	0.223137		0.484488	0.120262		0.481394	0.258326		0.471504	0.137979
0.486592	0.223642		0.4848	0.119722		0.481703	0.257773		0.471816	0.138652
0.486921	0.224465		0.485117	0.119389		0.481987	0.257886		0.472134	0.139204
0.487252	0.225456		0.485429	0.119298		0.482264	0.258434		0.472474	0.139537
0.487605	0.226099		0.485748	0.119959		0.482526	0.258671		0.472772	0.139897
0.487967	0.226589		0.486073	0.120113		0.48277	0.259233		0.47307	0.140005
0.488328	0.22733		0.486396	0.11958		0.483036	0.259393		0.473392	0.139613
0.488628	0.228122		0.486713	0.119176		0.483334	0.259003		0.473678	0.139399
0.488921	0.229193		0.487029	0.118671		0.483628	0.259026		0.473995	0.139608
0.489204	0.229742		0.487303	0.118571		0.48392	0.259061		0.47429	0.139673
0.489506	0.230083		0.487618	0.118402		0.484212	0.259913		0.474612	0.139362
0.489811	0.230758		0.487917	0.11797		0.484546	0.260581		0.474958	0.138705
0.490151	0.231653		0.488216	0.117696		0.484898	0.260814		0.475246	0.138777
0.490462	0.232609		0.488502	0.117559		0.485223	0.260679		0.47555	0.138749
0.490789	0.233322		0.488776	0.116909		0.485575	0.260965		0.475853	0.138802
0.491137	0.234019		0.489028	0.11696		0.485901	0.261464		0.476158	0.13903
0.491504	0.234713		0.489281	0.116657		0.48621	0.262057		0.476454	0.139402
0.491872	0.235167		0.489587	0.116094		0.48651	0.262611		0.476772	0.139821
0.492191	0.23573		0.48993	0.11594		0.486838	0.263281		0.477064	0.139855
0.492505	0.236585		0.490256	0.115488		0.487153	0.263903		0.477367	0.140482
0.492849	0.237224		0.490564	0.115587		0.487456	0.263674		0.477656	0.141389
0.493184	0.23773		0.49088	0.115745		0.487771	0.263764		0.477933	0.141872
0.493513	0.238055		0.491198	0.115259		0.488103	0.264059		0.478212	0.141749
0.493788	0.238503		0.49152	0.115222		0.488453	0.264318		0.478496	0.142051
0.494074	0.239109		0.49183	0.115469		0.488791	0.264797		0.478784	0.142633
0.494374	0.239612		0.492122	0.115048		0.489127	0.265095		0.47911	0.143201
0.494684	0.239742		0.492406	0.11504		0.489442	0.265106		0.479424	0.14319
0.494998	0.240225		0.492683	0.114533		0.489757	0.265417		0.479757	0.142878
0.495331	0.240761		0.493005	0.113856		0.490068	0.265045		0.480053	0.143005
0.495677	0.24155		0.49335	0.113685		0.490388	0.264717		0.480354	0.142782
0.496023	0.242527		0.49369	0.113242		0.490715	0.265698		0.480684	0.142428
0.496337	0.242807		0.494029	0.112964		0.491046	0.266265		0.480997	0.1426
0.496616	0.243336		0.494331	0.11287		0.491375	0.266261		0.481293	0.142508
0.496926	0.243579		0.494678	0.112082		0.491709	0.266403		0.481595	0.142388
0.49723	0.244247		0.495023	0.111408		0.49204	0.266109		0.481888	0.14265
0.497508	0.244745		0.49536	0.11074		0.492372	0.266442		0.482187	0.142566
0.497807	0.245418		0.495657	0.110483		0.4927	0.266949		0.482481	0.143063
0.498128	0.2456		0.495994	0.110972		0.493009	0.266835		0.482786	0.143501
0.498423	0.246151		0.49633	0.111003		0.493313	0.266523		0.483091	0.143388
0.498745	0.246355		0.496656	0.110895		0.493612	0.266921		0.48341	0.143911
0.499022	0.246767		0.496959	0.110875		0.493915	0.267041		0.483724	0.144359
0.499324	0.247498		0.497284	0.110787		0.494215	0.267076		0.484068	0.144789
0.499663	0.247533		0.497613	0.110606		0.494507	0.267339		0.484406	0.145493
0.499968	0.247545		0.497944	0.110658		0.494799	0.267331		0.484755	0.145734
0.500255	0.247982		0.498265	0.110396		0.49509	0.267527		0.485131	0.145205
0.500538	0.248483		0.498574	0.111024		0.495425	0.267389		0.485495	0.145054
0.500791	0.248955		0.498895	0.111355		0.495755	0.267147		0.485838	0.144463
0.501037	0.2494		0.499209	0.111153		0.496052	0.267559		0.486125	0.14428
0.501322	0.249642		0.499537	0.111254		0.496403	0.268542		0.486438	0.144083
0.501635	0.250141		0.499831	0.111025		0.496714	0.269213		0.486741	0.143503
0.501933	0.250504		0.500158	0.11071		0.497066	0.268867		0.487053	0.143522
0.502222	0.251145		0.500487	0.110328		0.497385	0.268507		0.48736	0.143641
0.502505	0.252109		0.500823	0.110238		0.497693	0.268404		0.487664	0.143496
0.502834	0.252817		0.501157	0.110298		0.498003	0.268559		0.487966	0.1434
0.503212	0.253243		0.501452	0.110588		0.498285	0.268538		0.488274	0.14351
0.503552	0.253891		0.501797	0.110022		0.498593	0.268706		0.488571	0.143643
0.503881	0.254744		0.502104	0.109614		0.498876	0.268665		0.488878	0.144343
0.504235	0.255858		0.502427	0.109057		0.499123	0.268769		0.489175	0.144773
0.504547	0.256447		0.502743	0.108679		0.499401	0.268317		0.489494	0.145454
0.504913	0.256726		0.503064	0.108673		0.499724	0.267461		0.489826	0.145956
0.505238	0.25715		0.503375	0.108676		0.500048	0.267571		0.490171	0.146009
0.505565	0.257635		0.503684	0.108825		0.500372	0.268341		0.490498	0.146182
0.505914	0.258049		0.504007	0.108522		0.500684	0.268356		0.490795	0.146675
0.506241	0.259045		0.504313	0.107981		0.500989	0.26833		0.491112	0.147163
0.506551	0.259115		0.504645	0.107634		0.501298	0.268345		0.491444	0.147919
0.506855	0.259373		0.504934	0.107476		0.501618	0.268689		0.491785	0.147972
0.507197	0.259605		0.505275	0.10675		0.501989	0.269419		0.492123	0.14744
0.507498	0.259912		0.505586	0.106896		0.502316	0.269451		0.492414	0.146954
0.507833	0.260531		0.505875	0.106517		0.502635	0.269595		0.49269	0.14634
0.50815	0.261072		0.506165	0.106252		0.502958	0.269269		0.492986	0.145881
0.508505	0.261317		0.506453	0.106189		0.503311	0.269391		0.493283	0.145309
0.508808	0.261871		0.506733	0.10591		0.503659	0.269337		0.493591	0.144353
0.509119	0.262612		0.505195	0.103845		0.503971	0.269438		0.493905	0.143986
0.509454	0.262941		0.505538	0.099226		0.504286	0.269437		0.494235	0.143977
0.50976	0.263819		0.505905	0.094418		0.504592	0.269251		0.494567	0.143337
0.510071	0.264189		0.506265	0.0901947		0.50493	0.268587		0.494891	0.143546
0.510399	0.264603		0.506578	0.0868299		0.505286	0.268179		0.495155	0.143879
0.510735	0.265226		0.506881	0.0843699		0.505602	0.268171		0.495437	0.144468
0.511059	0.265792		0.507198	0.0817524		0.505918	0.267342		0.495734	0.145384
0.511395	0.266666		0.50752	0.0795951		0.506244	0.267406		0.496011	0.146138
0.511676	0.267005		0.507847	0.0784223		0.506566	0.266922		0.496306	0.147013
0.512019	0.267137		0.508183	0.0768087		0.506882	0.266706		0.496579	0.148081
0.512329	0.267595		0.508497	0.075205		0.507211	0.267198		0.496896	0.148409
0.512649	0.268152		0.5088	0.0737726		0.507558	0.266839		0.497186	0.14857
0.512991	0.268597		0.509071	0.0727076		0.507903	0.266401		0.497453	0.148899
0.513292	0.26936		0.509378	0.0718386		0.50826	0.266205		0.497758	0.149077
0.513597	0.269546		0.509655	0.0709194		0.508624	0.265856		0.498049	0.149596
0.513955	0.269667		0.509971	0.0698616		0.508956	0.265862		0.498337	0.150001
0.514261	0.269794		0.51024	0.0688529		0.50926	0.266736		0.498609	0.149963
0.514577	0.270071		0.510517	0.0674716		0.509558	0.266219		0.498868	0.150279
0.514908	0.270719		0.510808	0.0669212		0.509855	0.265601		0.499127	0.150231
0.515176	0.271127		0.511085	0.0669109		0.510145	0.265032		0.499399	0.150405
0.515483	0.271141		0.511354	0.0670149		0.51046	0.264919		0.499735	0.150497
0.515755	0.271528		0.51162	0.0673664		0.510797	0.265734		0.500049	0.150618
0.516036	0.27186		0.511942	0.0671709		0.511134	0.266146		0.500359	0.150664
0.516313	0.272513		0.512269	0.0665944		0.511477	0.265868		0.500665	0.15066
0.516612	0.273449		0.512603	0.0662064		0.511847	0.265308		0.500948	0.15031
0.516953	0.273955		0.512916	0.0658549		0.512193	0.265269		0.501222	0.150067
0.517306	0.274748		0.513225	0.0657173		0.512508	0.26528		0.501496	0.150016
0.517656	0.275038		0.513561	0.0656022		0.512827	0.265685		0.501818	0.150149
0.517997	0.275714		0.513896	0.0650234		0.513177	0.265931		0.502162	0.15067
0.518294	0.276896		0.514191	0.0642022		0.513538	0.266103		0.502445	0.150752
0.518638	0.27765		0.514507	0.0636938		0.513864	0.2651		0.502764	0.150905
0.518969	0.278167		0.514805	0.063409		0.514142	0.26455		0.50309	0.150876
0.519277	0.278655		0.51508	0.0633689		0.514421	0.264587		0.503418	0.151118
0.519588	0.278852		0.515333	0.0635092		0.514699	0.264586		0.503731	0.151695
0.519894	0.279278		0.515597	0.0632285		0.515017	0.264952		0.504054	0.152416
0.520203	0.279682		0.515908	0.0637015		0.515301	0.264899		0.504375	0.152994
0.520518	0.280157		0.516227	0.0636121		0.515608	0.264018		0.504698	0.153498
0.520808	0.28093		0.516533	0.0640398		0.515897	0.263666		0.505019	0.15323
0.521107	0.281432		0.516835	0.0641095		0.51621	0.263579		0.505336	0.153032
0.521454	0.281679		0.517131	0.0637211		0.516494	0.262697		0.505662	0.152982
0.521787	0.282726		0.517481	0.0639431		0.516811	0.262896		0.50598	0.153124
0.522134	0.283448		0.517823	0.0638297		0.517116	0.262924		0.506282	0.153523
0.522497	0.284161		0.518152	0.0636202		0.517413	0.262982		0.506581	0.154029
0.522856	0.284909		0.518513	0.0632409		0.517729	0.262249		0.506884	0.152662
0.523223	0.285761		0.518828	0.0623756		0.518043	0.261456		0.50719	0.151685
0.523597	0.286762		0.519167	0.0610851		0.518324	0.26069		0.507485	0.15091
0.523956	0.287275		0.519518	0.0597682		0.518617	0.261071		0.507768	0.150065
0.524256	0.287639		0.519841	0.0584097		0.518957	0.261431		0.508078	0.149665
0.524549	0.28818		0.520181	0.0570798		0.519266	0.261195		0.508408	0.148932
0.524874	0.288413		0.520511	0.0556703		0.5196	0.26079		0.508722	0.148515
0.525204	0.28881		0.520835	0.0526875		0.519886	0.260391		0.509035	0.148311
0.525505	0.289484		0.521136	0.0501201		0.520176	0.260003		0.509339	0.147924
0.525811	0.28961		0.521458	0.0475629		0.520491	0.259597		0.509645	0.147438
0.526143	0.289756		0.521806	0.045231		0.52079	0.260337		0.509952	0.148626
0.526484	0.289869		0.522145	0.0433968		0.521053	0.260191		0.510267	0.149363
0.526848	0.290013		0.522476	0.0407931		0.521308	0.259145		0.510595	0.150004
0.527214	0.290387		0.522798	0.0385886		0.521588	0.258396		0.51091	0.150833
0.527561	0.291077		0.523104	0.036345		0.521915	0.257251		0.511227	0.151539
0.527841	0.291176		0.523392	0.0340706		0.522243	0.256852		0.511562	0.152588
0.528134	0.291559		0.523688	0.032125		0.522568	0.256898		0.511892	0.15316
0.528448	0.291518		0.523996	0.0307511		0.52287	0.256134		0.512184	0.153452
0.52879	0.291437		0.524356	0.0284263		0.523164	0.255385		0.512472	0.154156
0.529088	0.292126		0.524675	0.0263055		0.523433	0.255017		0.512745	0.154314
0.529381	0.292428		0.524984	0.0236656		0.523748	0.254665		0.513033	0.153944
0.529686	0.292786		0.525312	0.0209091		0.524075	0.25555		0.513335	0.154022
0.529997	0.293122		0.525647	0.0191787		0.524428	0.256765		0.513628	0.153687
0.53033	0.293658		0.525964	0.016974		0.524765	0.256241		0.513941	0.153435
0.530676	0.29413		0.52628	0.0149902		0.525111	0.255943		0.514269	0.153327
0.531026	0.294686		0.526594	0.0136864		0.525438	0.256099		0.514565	0.153375
0.531395	0.294953		0.526911	0.0123564		0.525772	0.256425		0.514852	0.153863
0.53175	0.295439		0.527213	0.0113924		0.526079	0.257313		0.515157	0.153953
0.532067	0.295864		0.52754	0.0105923		0.526433	0.256675		0.515461	0.15376
0.532391	0.296281		0.527856	0.0093073		0.526749	0.255426		0.515767	0.154284
0.532725	0.297156		0.528147	0.00850165		0.527035	0.254465		0.516069	0.155058
0.533048	0.297066		0.528498	0.00820583		0.527369	0.253564		0.516362	0.155614
0.533388	0.297049		0.528803	0.00779124		0.527711	0.253016		0.516655	0.156633
0.533683	0.297224		0.529114	0.00810319		0.528048	0.252447		0.516972	0.157041
0.533971	0.297445		0.529419	0.0076832		0.528374	0.25191		0.517282	0.157421
0.534264	0.29788		0.529737	0.00722787		0.52867	0.251088		0.51759	0.157748
0.534557	0.298226		0.530077	0.00701055		0.52899	0.250697		0.517918	0.1577
0.534878	0.298193		0.530367	0.0065803		0.529313	0.250224		0.51824	0.158252
0.535152	0.298211		0.530689	0.0068389		0.529647	0.251166		0.518565	0.158478
0.535464	0.298029		0.531006	0.00733358		0.529965	0.25202		0.518891	0.158357
0.535769	0.297851		0.531326	0.0080155		0.530276	0.252185		0.519205	0.158567
0.536104	0.298437		0.531655	0.0086909		0.530605	0.250794		0.51952	0.158836
0.536371	0.298853		0.531983	0.00883913		0.530918	0.249835		0.519846	0.15886
0.536677	0.298946		0.532264	0.00900309		0.531235	0.249854		0.520164	0.159245
0.537012	0.298879		0.532581	0.00942752		0.531556	0.249233		0.520466	0.15944
0.537311	0.298824		0.532892	0.00929599		0.531862	0.248568		0.520778	0.159222
0.5376	0.299076		0.533198	0.00958078		0.532168	0.248079		0.521103	0.159758
0.537887	0.29939		0.533494	0.0104121		0.532483	0.247907		0.521437	0.160055
0.538162	0.299348		0.533765	0.0111573		0.532795	0.247675		0.521785	0.160472
0.538428	0.30005		0.534051	0.0118364		0.533105	0.246212		0.522122	0.160639
0.538695	0.300565		0.534361	0.0122535		0.533432	0.244426		0.522422	0.160304
0.538997	0.301166		0.534708	0.0125444		0.533784	0.24396		0.52276	0.160251
0.539299	0.301814		0.535041	0.0132203		0.534129	0.243289		0.523048	0.160555
0.539603	0.301902		0.535406	0.0134662		0.534452	0.243102		0.523335	0.16075
0.53991	0.302136		0.535722	0.0137978		0.534729	0.243925		0.523624	0.161069
0.540217	0.302883		0.536048	0.0145764		0.535041	0.244269		0.523908	0.161287
0.540524	0.303213		0.536375	0.0146776		0.53538	0.243711		0.524236	0.161252
0.540878	0.303794		0.536689	0.0143758		0.535701	0.241699		0.524563	0.161487
0.541234	0.304725		0.537008	0.0140948		0.535982	0.239771		0.524865	0.161576
0.541546	0.304541		0.53733	0.0141517		0.536251	0.239534		0.525183	0.161855
0.54189	0.304845		0.537674	0.0142562		0.536502	0.239077		0.525512	0.162027
0.542224	0.304885		0.538031	0.0139865		0.536776	0.238464		0.52585	0.16148
0.542541	0.305347		0.538393	0.0138585		0.537104	0.237874		0.526201	0.160917
0.542863	0.306617		0.538747	0.0141094		0.537431	0.237544		0.52653	0.160683
0.543199	0.307204		0.539091	0.0146864		0.537763	0.236964		0.526825	0.16045
0.543548	0.307131		0.539383	0.0148363		0.538073	0.236091		0.527108	0.160154
0.543897	0.307795		0.539686	0.0152583		0.53841	0.234431		0.527414	0.159683
0.544192	0.308099		0.540022	0.0151637		0.538759	0.23452		0.527734	0.159004
0.544528	0.308586		0.540327	0.0156246		0.539097	0.234751		0.528082	0.158758
0.544878	0.309302		0.540657	0.0162954		0.539397	0.234743		0.528439	0.159034
0.545176	0.309359		0.540972	0.0166045		0.539749	0.236077		0.528751	0.159538
0.545521	0.30985		0.541294	0.0169863		0.540048	0.236478		0.529034	0.160073
0.545823	0.310129		0.541636	0.0168001		0.540372	0.235171		0.52933	0.160312
0.546156	0.310322		0.541983	0.0169093		0.54071	0.234159		0.529651	0.161042
0.54648	0.310729		0.542335	0.0170298		0.54103	0.233695		0.529965	0.161563
0.546811	0.311019		0.542656	0.017531		0.54135	0.233537		0.530297	0.162238
0.547113	0.310925		0.542936	0.0177658		0.541663	0.234582		0.53062	0.162745
0.547455	0.311466		0.543229	0.0182526		0.541979	0.233533		0.5309	0.163069
0.547737	0.311615		0.54354	0.0179294		0.542307	0.231755		0.53117	0.16353
0.548054	0.312444		0.543868	0.0174865		0.542635	0.230696		0.531459	0.164033
0.548384	0.31306		0.544204	0.0176571		0.542927	0.229276		0.531771	0.16451
0.54873	0.313		0.544536	0.0180275		0.543273	0.228661		0.532044	0.165194
0.549079	0.313242		0.544868	0.0189374		0.54359	0.229788		0.532312	0.165451
0.549367	0.31346		0.545203	0.0191114		0.543916	0.230165		0.532611	0.164865
0.549697	0.314101		0.545519	0.018911		0.544232	0.229513		0.532908	0.165318
0.550032	0.314858		0.545794	0.0187476		0.544541	0.227599		0.533204	0.165372
0.550309	0.315088		0.546122	0.0184954		0.544863	0.226133		0.53348	0.164473
0.550631	0.315097		0.546401	0.0184224		0.545176	0.226342		0.533802	0.163921
0.550956	0.315476		0.546692	0.0186296		0.545493	0.226732		0.534058	0.162586
0.551279	0.315757		0.547015	0.0186848		0.545805	0.2264		0.534361	0.161109
0.551602	0.316609		0.547335	0.0186837		0.546119	0.225108		0.534672	0.159697
0.551931	0.317427		0.547639	0.018853		0.546438	0.224035		0.534973	0.158216
0.552249	0.317452		0.547941	0.0186752		0.546763	0.222375		0.535266	0.157332
0.552575	0.317622		0.548255	0.0186019		0.547079	0.221197		0.535569	0.156633
0.552905	0.317721		0.548565	0.0183857		0.547413	0.22031		0.53586	0.155268
0.553191	0.318193		0.548868	0.0180771		0.547738	0.220944		0.536153	0.154765
0.553506	0.318944		0.549174	0.0183338		0.548073	0.221406		0.536434	0.155148
0.553791	0.318982		0.549458	0.0188361		0.548443	0.220316		0.536702	0.155457
0.554061	0.319478		0.549736	0.0193431		0.548823	0.219121		0.536975	0.156068
0.554327	0.320128		0.550072	0.0195054		0.549162	0.21821		0.537258	0.156521
0.554646	0.320374		0.550385	0.0190933		0.549477	0.217313		0.537595	0.156999
0.55498	0.320714		0.550678	0.0189674		0.549801	0.216425		0.537902	0.157883
0.555298	0.321318		0.551003	0.0191211		0.550129	0.215649		0.538206	0.158669
0.555619	0.321646		0.551289	0.0192072		0.550454	0.214597		0.538499	0.159521
0.55596	0.322234		0.551598	0.0197799		0.550784	0.214098		0.538775	0.159916
0.556303	0.322941		0.55189	0.0198639		0.551106	0.213079		0.539051	0.159784
0.556642	0.323712		0.552173	0.019714		0.551385	0.211638		0.539332	0.160306
0.556936	0.324798		0.552443	0.0193554		0.551689	0.212312		0.539648	0.160734
0.557242	0.324736		0.55272	0.0189622		0.552006	0.211821		0.539981	0.161151
0.557558	0.324744		0.553029	0.0192733		0.552309	0.210787		0.540319	0.161638
0.557872	0.324821		0.553361	0.0197925		0.552618	0.210911		0.540626	0.16192
0.558163	0.325473		0.5537	0.0197828		0.55294	0.210862		0.540945	0.161968
0.55844	0.326166		0.554033	0.0200578		0.553258	0.211054		0.5413	0.16236
0.55874	0.32672		0.554358	0.0200392		0.55357	0.211212		0.541623	0.162468
0.559067	0.327058		0.554686	0.0199834		0.553895	0.210755		0.541936	0.163083
0.559386	0.327184		0.555024	0.0200373		0.554215	0.209457		0.542269	0.163858
0.559731	0.327496		0.555371	0.0197947		0.554521	0.208362		0.542556	0.164095
0.560084	0.327911		0.555684	0.0198545		0.554833	0.207011		0.542893	0.164392
0.560438	0.328726		0.555988	0.0202438		0.555143	0.207108		0.543197	0.16487
0.560807	0.328791		0.556323	0.0204712		0.555448	0.20765		0.543523	0.165364
0.561142	0.329388		0.556651	0.0205166		0.55573	0.208183		0.543825	0.166106
0.561444	0.330057		0.556976	0.0203528		0.556013	0.207534		0.544128	0.166271
0.561795	0.330806		0.557294	0.0199714		0.556301	0.205876		0.544455	0.166154
0.562129	0.331247		0.557585	0.0201249		0.556593	0.204799		0.544739	0.16673
0.562457	0.331415		0.557914	0.0206594		0.556874	0.204423		0.545083	0.16696
0.562778	0.331544		0.558246	0.0213138		0.557151	0.205504		0.545413	0.167242
0.563114	0.331879		0.558583	0.0216048		0.55744	0.20644		0.545686	0.167223
0.56347	0.332287		0.558896	0.0214988		0.557735	0.206097		0.546008	0.166963
0.563823	0.332742		0.559193	0.0212192		0.558055	0.204511		0.546309	0.16709
0.564168	0.33349		0.559522	0.0210383		0.558349	0.203704		0.546615	0.167051
0.564524	0.333482		0.559847	0.0213933		0.558669	0.202598		0.54692	0.166875
0.564862	0.333419		0.560164	0.0217347		0.558978	0.202596		0.547247	0.167228
0.565159	0.333365		0.560494	0.0216342		0.559261	0.203603		0.547561	0.167389
0.565456	0.33398		0.56081	0.0215897		0.559526	0.204283		0.547855	0.167237
0.565787	0.334744		0.561125	0.0215602		0.559801	0.203723		0.548167	0.167359
0.566093	0.335225		0.561425	0.021453		0.560121	0.202161		0.54847	0.167406
0.566394	0.335471		0.561727	0.0217076		0.560438	0.200855		0.548782	0.167578
0.566699	0.335791		0.562014	0.0219364		0.560731	0.200449		0.549098	0.167693
0.567014	0.336216		0.562306	0.0222601		0.561033	0.201017		0.549385	0.167567
0.56734	0.336878		0.562595	0.022626		0.56133	0.201009		0.549691	0.168007
0.56767	0.337746		0.562901	0.0229997		0.561669	0.201411		0.550004	0.168301
0.56801	0.33816		0.563206	0.0232092		0.562023	0.200309		0.550315	0.168596
0.568362	0.338667		0.563521	0.0234719		0.562361	0.199265		0.550595	0.168704
0.568733	0.338837		0.563877	0.0235321		0.562709	0.197726		0.550857	0.16879
0.56909	0.339356		0.564229	0.0232613		0.563027	0.196977		0.55111	0.168839
0.569397	0.340281		0.564531	0.0234726		0.563374	0.19716		0.551366	0.16921
0.569705	0.340582		0.564845	0.0238668		0.563703	0.19741		0.551676	0.169468
0.570025	0.340805		0.565181	0.0244573		0.564036	0.197717		0.552001	0.170133
0.570341	0.341206		0.565487	0.0247412		0.564338	0.196583		0.552308	0.1706
0.570664	0.341351		0.565845	0.0244568		0.564681	0.195247		0.552612	0.170316
0.570979	0.341522		0.566147	0.0243538		0.564983	0.193837		0.552921	0.170589
0.571282	0.341823		0.566439	0.0249595		0.565307	0.194078		0.553229	0.17094
0.571587	0.341867		0.566775	0.0254759		0.565658	0.194398		0.553534	0.1711
0.571888	0.34206		0.567109	0.0260783		0.565958	0.194966		0.553827	0.171611
0.572172	0.34243		0.567412	0.0264885		0.566304	0.195506		0.554138	0.171732
0.572416	0.342502		0.56769	0.0265765		0.566619	0.193995		0.554451	0.171928
0.572642	0.343282		0.568003	0.0268846		0.566955	0.192631		0.554803	0.172152
0.572912	0.34342		0.568292	0.0269513		0.567242	0.19143		0.555139	0.172139
0.573243	0.34338		0.568579	0.0270734		0.567578	0.192262		0.555473	0.172089
0.573654	0.343571		0.568874	0.0272357		0.56793	0.193166		0.555822	0.172464
0.574008	0.343917		0.569186	0.0268751		0.568225	0.193423		0.556177	0.172166
0.574308	0.344381		0.569539	0.0264642		0.568555	0.193062		0.556531	0.172109
0.574566	0.344844		0.56989	0.0264481		0.568863	0.191814		0.55686	0.171932
0.574847	0.345074		0.570219	0.0263158		0.56917	0.190627		0.557145	0.171029
0.57517	0.344983		0.570567	0.0264506		0.569511	0.189813		0.557475	0.170571
0.575525	0.345143		0.570908	0.0264031		0.569805	0.191095		0.557761	0.169511
0.57587	0.345203		0.571244	0.0261062		0.570129	0.191723		0.558061	0.168905
0.576204	0.345938		0.571585	0.0262926		0.570465	0.192163		0.558399	0.168375
0.576521	0.346364		0.571931	0.0263544		0.570775	0.192075		0.558696	0.168057
0.576809	0.346747		0.572271	0.0265238		0.571092	0.190145		0.558973	0.167751
0.577111	0.347085		0.572598	0.0268992		0.571396	0.189025		0.559285	0.167655
0.577402	0.347706		0.572931	0.0269791		0.571729	0.188205		0.5596	0.167063
0.577679	0.348178		0.573232	0.0270127		0.572026	0.188144		0.559891	0.167733
0.577941	0.348804		0.573523	0.0272264		0.572339	0.187966		0.560205	0.168476
0.578275	0.348813		0.573851	0.0272227		0.572673	0.18778		0.560503	0.169059
0.578593	0.349354		0.574189	0.0271701		0.572987	0.187787		0.560825	0.170036
0.578919	0.349925		0.57448	0.0272794		0.573292	0.187517		0.561122	0.170278
0.579262	0.350078		0.574806	0.0267222		0.573601	0.184989		0.561433	0.170321
0.579595	0.350497		0.575106	0.0265483		0.573894	0.183377		0.56175	0.170371
0.579929	0.35047		0.575429	0.0265203		0.574166	0.183779		0.562088	0.170236
0.58026	0.35038		0.575739	0.0263615		0.574435	0.184147		0.562447	0.17059
0.580588	0.350109		0.576052	0.0265052		0.574703	0.184775		0.562812	0.171117
0.580888	0.350285		0.576378	0.0262165		0.575039	0.184949		0.563146	0.170541
0.581178	0.350131		0.576717	0.0259792		0.575389	0.18492		0.563446	0.170688
0.581463	0.350375		0.577078	0.0258312		0.575704	0.183146		0.56374	0.170943
0.581749	0.350002		0.577429	0.0253623		0.576044	0.181064		0.564053	0.17098
0.582068	0.350026		0.577787	0.0252173		0.576356	0.180084		0.564372	0.171836
0.582402	0.350144		0.578119	0.025268		0.576706	0.181455		0.564689	0.172438
0.582743	0.350318		0.578406	0.0249632		0.57704	0.182095		0.565031	0.173098
0.583091	0.35051		0.57869	0.0250917		0.577346	0.182553		0.565347	0.174064
0.583406	0.350659		0.579021	0.025241		0.577687	0.182483		0.56562	0.174678
0.583759	0.350626		0.579326	0.0249255		0.577987	0.181178		0.565909	0.17527
0.584076	0.350844		0.579645	0.025117		0.578305	0.179955		0.566227	0.175947
0.584419	0.351045		0.579976	0.0247062		0.57863	0.179144		0.566542	0.176124
0.584728	0.351274		0.580315	0.0244562		0.578957	0.179795		0.566864	0.175781
0.585063	0.351005		0.580673	0.0246903		0.579288	0.180617		0.567197	0.175476
0.585397	0.350315		0.581051	0.0244125		0.579609	0.181036		0.567525	0.174874
0.585722	0.350145		0.58137	0.0243506		0.579909	0.181372		0.567795	0.174899
0.586025	0.349795		0.581673	0.0241574		0.58025	0.179707		0.568063	0.174488
0.586378	0.349581		0.581996	0.0231928		0.580598	0.178325		0.56838	0.173801
0.586711	0.349317		0.582323	0.0226013		0.580904	0.177489		0.568657	0.173213
0.587002	0.348624		0.582659	0.0221748		0.581216	0.177719		0.568917	0.172698
0.587347	0.347528		0.58295	0.0217089		0.581556	0.178515		0.569243	0.172722
0.587649	0.346838		0.583237	0.021671		0.581867	0.17886		0.569534	0.172719
0.587999	0.346034		0.583535	0.0210511		0.5822	0.178629		0.569794	0.17292
0.588341	0.345843		0.583816	0.0207721		0.582548	0.176983		0.570092	0.173749
0.588658	0.345399		0.584131	0.020333		0.582893	0.175878		0.570396	0.174397
0.588959	0.34463		0.584444	0.0195595		0.583245	0.175033		0.570687	0.174722
0.589292	0.344313		0.584739	0.0192155		0.583591	0.176048		0.570974	0.175432
0.589623	0.344231		0.585049	0.0189381		0.583885	0.176397		0.571265	0.17629
0.589957	0.34448		0.585359	0.0185493		0.584184	0.176283		0.571538	0.176721
0.590283	0.345107		0.585683	0.018378		0.584469	0.176366		0.571823	0.177521
0.590631	0.345407		0.586003	0.0180233		0.5848	0.174957		0.572119	0.178065
0.59098	0.345747		0.58632	0.0173045		0.585109	0.174299		0.572414	0.178561
0.591317	0.346282		0.586641	0.0168575		0.585398	0.172959		0.572696	0.179107
0.591621	0.346532		0.586945	0.0159799		0.58572	0.172537		0.572981	0.178837
0.59189	0.347348		0.587224	0.0153172		0.586035	0.171931		0.573308	0.17898
0.592131	0.348077		0.587486	0.0151591		0.586356	0.171143		0.573615	0.179142
0.592374	0.348479		0.587743	0.0148288		0.586662	0.170644		0.573931	0.179187
0.592672	0.349024		0.588019	0.015079		0.586966	0.170399		0.574242	0.179
0.592991	0.349379		0.588354	0.0145477		0.587278	0.169679		0.57455	0.178903
0.593307	0.34979		0.588654	0.0139577		0.587621	0.1692		0.574848	0.17859
0.593622	0.350539		0.588967	0.0136441		0.587974	0.169371		0.575124	0.178561
0.593934	0.350953		0.589295	0.0139864		0.588347	0.168119		0.57539	0.178455
0.594238	0.351315		0.589616	0.0142857		0.588733	0.168904		0.575661	0.178611
0.594532	0.352424		0.589927	0.0146927		0.589086	0.169766		0.57594	0.179169
0.59487	0.353087		0.59023	0.0149414		0.589428	0.169862		0.576273	0.179119
0.595205	0.354025		0.590533	0.0153257		0.589793	0.169846		0.576605	0.179197
0.595529	0.354555		0.590815	0.0152541		0.590109	0.169877		0.576944	0.179144
0.595885	0.354453		0.591096	0.0150948		0.590411	0.169909		0.577275	0.179326
0.596225	0.355014		0.591374	0.0154478		0.590709	0.170782		0.577619	0.179859
0.596517	0.355735		0.591656	0.015706		0.591005	0.169605		0.577941	0.180445
0.59686	0.356451		0.592	0.0155666		0.591301	0.16828		0.578264	0.180634
0.597205	0.357386		0.592349	0.0156677		0.591597	0.167499		0.578559	0.181141
0.597498	0.357927		0.592695	0.0155105		0.591895	0.166293		0.578896	0.18125
0.597849	0.358247		0.593029	0.015729		0.592196	0.165686		0.579204	0.18122
0.598194	0.358711		0.593323	0.0160591		0.592494	0.165235		0.57951	0.181424
0.598515	0.358917		0.593659	0.015552		0.592779	0.164498		0.579808	0.18099
0.598831	0.359705		0.593984	0.0157399		0.593053	0.163565		0.580133	0.180131
0.599157	0.360542		0.594315	0.0158551		0.593346	0.162375		0.580454	0.179228
0.599457	0.360756		0.594655	0.0159022		0.593642	0.160813		0.580762	0.17821
0.599808	0.361143		0.594984	0.0160007		0.593931	0.161559		0.581069	0.177199
0.600111	0.361418		0.595297	0.016012		0.594217	0.162784		0.58136	0.176166
0.600452	0.361998		0.595617	0.0155538		0.594504	0.162215		0.581665	0.175089
0.600757	0.362526		0.595914	0.0154211		0.594782	0.162106		0.582003	0.174556
0.601107	0.36279		0.596253	0.0147756		0.595072	0.161775		0.582275	0.174137
0.601417	0.363014		0.596594	0.0145813		0.595423	0.161726		0.582592	0.174038
0.601723	0.36357		0.59691	0.0146443		0.595722	0.161693		0.582921	0.174253
0.602077	0.364245		0.597213	0.0138924		0.596039	0.16163		0.583251	0.174756
0.602432	0.364907		0.597553	0.0131216		0.596358	0.161157		0.583557	0.175606
0.602766	0.365467		0.597843	0.0128586		0.596656	0.159787		0.583861	0.176489
0.603117	0.365537		0.598164	0.0125779		0.596975	0.158508		0.584169	0.177265
0.603473	0.366175		0.598493	0.0126652		0.597292	0.157618		0.584472	0.178354
0.603825	0.366636		0.598799	0.0123277		0.597592	0.158762		0.584784	0.179359
0.604139	0.367378		0.599144	0.0119877		0.597888	0.158674		0.585072	0.179743
0.604427	0.368087		0.599462	0.0120743		0.598171	0.156835		0.585387	0.180507
0.604747	0.368518		0.599787	0.0119291		0.598455	0.155225		0.585705	0.180692
0.605057	0.369006		0.600082	0.011952		0.598746	0.154364		0.586013	0.180883
0.60538	0.369223		0.600415	0.0124699		0.599075	0.153798		0.586309	0.180724
0.605704	0.369694		0.600725	0.0124925		0.599411	0.154114		0.586616	0.180076
0.606028	0.370195		0.601067	0.0123804		0.599734	0.155379		0.586913	0.179526
0.606362	0.370652		0.601351	0.0125243		0.600054	0.155529		0.5872	0.17911
0.606705	0.370706		0.601682	0.0122738		0.600359	0.155674		0.587464	0.178415
0.607055	0.371026		0.601982	0.0126424		0.600674	0.156218		0.587709	0.177806
0.60739	0.371272		0.602316	0.0126385		0.600989	0.154741		0.587978	0.177217
0.60768	0.371623		0.602609	0.0122893		0.601293	0.154749		0.588292	0.176767
0.607987	0.37216		0.602948	0.0120484		0.60161	0.153846		0.588615	0.177013
0.608305	0.37226		0.603253	0.0120429		0.601919	0.153029		0.588944	0.1771
0.608606	0.372554		0.603554	0.0121148		0.602254	0.151626		0.589261	0.177985
0.608901	0.372901		0.603904	0.0123437		0.602587	0.150011		0.589585	0.178863
0.609228	0.373195		0.60423	0.0120365		0.602903	0.148124		0.589915	0.17966
0.609564	0.373559		0.604488	0.011848		0.603226	0.147		0.59025	0.180362
0.609901	0.373672		0.604785	0.0119561		0.603541	0.146142		0.590571	0.181403
0.610254	0.373373		0.605064	0.0117417		0.603884	0.144857		0.590904	0.182205
0.610598	0.373727		0.605336	0.0117287		0.604209	0.146224		0.591217	0.183612
0.610883	0.373737		0.605621	0.0114374		0.604512	0.146573		0.591525	0.183797
0.611199	0.374106		0.605948	0.0109971		0.60483	0.145728		0.59181	0.183632
0.611481	0.374405		0.606284	0.0103343		0.605159	0.145377		0.59212	0.183964
0.611797	0.374238		0.606617	0.0092074		0.605447	0.145436		0.592423	0.184247
0.612116	0.374388		0.606945	0.00787299		0.605784	0.145876		0.592717	0.184484
0.612375	0.37463		0.607247	0.00545467		0.606102	0.146312		0.593021	0.184479
0.612692	0.375148		0.607573	0.00239611		0.60643	0.146008		0.593339	0.183741
0.612984	0.375856		0.6079	-0.000129794		0.606759	0.145593		0.593651	0.183154
0.613306	0.376227		0.608217	-0.00268187		0.6071	0.145571		0.593979	0.182871
0.613628	0.376089		0.608535	-0.00430172		0.607446	0.143661		0.594304	0.182098
0.613929	0.376455		0.608852	-0.00494697		0.60777	0.142771		0.594644	0.182247
0.614221	0.376362		0.609167	-0.00703265		0.608054	0.14392		0.594988	0.182299
0.614517	0.376524		0.609496	-0.00957866		0.608385	0.143883		0.595294	0.182418
0.614799	0.376903		0.60982	-0.0105142		0.608707	0.144315		0.595627	0.182554
0.615063	0.376749		0.610152	-0.0109592		0.609033	0.143946		0.595928	0.182772
0.615328	0.377172		0.610502	-0.0100551		0.609324	0.143381		0.59624	0.183028
0.615638	0.377187		0.610859	-0.00911082		0.60967	0.143406		0.596547	0.183513
0.615969	0.377255		0.611219	-0.00887796		0.609974	0.142051		0.596858	0.183508
0.616283	0.377538		0.611529	-0.00791522		0.610312	0.139842		0.59718	0.183858
0.616583	0.377475		0.611823	-0.00768013		0.610627	0.140023		0.597511	0.184744
0.616871	0.37752		0.612133	-0.00827943		0.610922	0.140582		0.597869	0.185069
0.617149	0.378048		0.612456	-0.00773641		0.611239	0.140854		0.598202	0.185493
0.617448	0.378356		0.6128	-0.00688975		0.611569	0.140671		0.598486	0.185656
0.617801	0.378879		0.613132	-0.00708154		0.611893	0.139574		0.598805	0.185465
0.618143	0.379325		0.613438	-0.00701609		0.6122	0.139257		0.599122	0.185811
0.61848	0.379116		0.613741	-0.00683485		0.612522	0.139553		0.599439	0.186163
0.61881	0.379349		0.614052	-0.00671218		0.612829	0.137816		0.59977	0.186734
0.61914	0.379727		0.614372	-0.00693354		0.613162	0.137744		0.600112	0.187396
0.619469	0.380205		0.614691	-0.00775719		0.613444	0.138313		0.600412	0.187431
0.619813	0.381068		0.615024	-0.00824585		0.613765	0.138618		0.600698	0.187161
0.620155	0.381382		0.615377	-0.00844935		0.614088	0.138463		0.600976	0.18709
0.620489	0.381387		0.615755	-0.00870938		0.614401	0.138076		0.601271	0.187085
0.620808	0.381638		0.616128	-0.00845702		0.614724	0.138177		0.601584	0.187465
0.621136	0.381853		0.616452	-0.00867145		0.615031	0.138035		0.601892	0.18775
0.62148	0.382464		0.61678	-0.00890698		0.615342	0.136061		0.602211	0.187633
0.621813	0.383058		0.617119	-0.00914212		0.61566	0.134969		0.602537	0.187656
0.622135	0.383018		0.617457	-0.0091595		0.615991	0.136066		0.602865	0.187665
0.622454	0.383109		0.617809	-0.00856498		0.616326	0.136757		0.603187	0.187635
[truncated: 10,218 more rows]

## Sheet: Statistics
Series	Fmax	dL at Fmax	FBreak	dL at break
n = 18	N	mm	N	mm
x	0.480687	3.30039	-0.526896	5.17365
s	0.287039	6.05027	1.47507	3.51244
n [%]	59.7144	183.32		67.8909

## Sheet: young modulus séma
Hydrophob Pristine 5	Hydrophob Pristine 5
Strain	Standard force
%	N
0	0.00742192		0.923
0	0.00716645
0	0.00720582
0	0.00696247
0	0.00680363
0	0.00694377
0	0.00669689
0	0.00676091
0	0.00690631
0	0.00695866
0	0.00712278
0	0.00748835
0	0.00756742
0	0.00754217
0	0.00721194
0	0.00694175
0	0.00695227
0	0.0069958
0	0.00708254
0	0.00688851
0	0.00636628
-1.27159e-06	0.00640049
-1.90738e-05	0.00676183
-2.22528e-05	0.00673007
-3.17897e-05	0.00674032
-3.17897e-05	0.00648038
-3.17897e-05	0.00642345
-3.17897e-05	0.00629274
-3.17897e-05	0.00618214
-3.17897e-05	0.00654731
-3.17897e-05	0.0070547
-3.17897e-05	0.00689976
-3.17897e-05	0.00663969
-3.17897e-05	0.00664032
-6.67584e-06	0.00653913
0	0.00657691
2.98823e-05	0.00641521
4.89562e-05	0.00646074
9.60049e-05	0.00703215
0.000227296	0.00703887
0.000442195	0.00708825
0.000775351	0.00714097
0.00116128	0.00704849
0.00158472	0.00733576
0.00205679	0.0075324
0.00252124	0.00784163
0.00299268	0.00840999
0.00347334	0.00853295
0.00391077	0.00819897
0.00432245	0.00838668
0.00474048	0.00835504
0.00513181	0.00870633
0.00549898	0.00920974
0.00587569	0.00910237
0.00626988	0.00917567
0.00662021	0.00927752
0.00691617	0.0090645
0.00721022	0.00912857
0.0075367	0.00932834
0.00787622	0.00943319
0.00819825	0.00976879
0.00851646	0.00979503
0.00883754	0.00979861
0.00916815	0.00980505
0.00949209	0.00970985
0.0098405	0.00964334
0.0101832	0.0100909
0.0105192	0.010476
0.010812	0.0109391
0.0111264	0.0108375
0.011416	0.0105407
0.0117336	0.0107168
0.0120267	0.0108702
0.0123058	0.0112808
0.0126173	0.0119334
0.0129228	0.0119407
0.0132201	0.0119961
0.0135062	0.0121093
0.0138018	0.0122434
0.0140908	0.012618
0.0143864	0.0128317
0.0147234	0.0127605
0.015013	0.0125541
0.0153573	0.0123937
0.0156755	0.0124042
0.0159826	0.0129975
0.016283	0.0128422
0.016544	0.0126182
0.0168104	0.012394
0.0171439	0.0122578
0.0175031	0.0126272
0.0178531	0.0125428
0.0181599	0.0127175
0.0184997	0.0131892
0.0188414	0.0133681
0.01918	0.0137154
0.0195081	0.0140708
0.0198158	0.0141749
0.0201642	0.0141349
0.0205025	0.0142918
0.0208426	0.0143936
0.0211408	0.0150002
0.0214514	0.0151947
0.021776	0.0149359
0.0221066	0.0148917
0.0224416	0.0143535
0.0227694	0.0146716
0.0230968	0.0152637
0.0234099	0.0155784
0.023739	0.0155457
0.0240314	0.0155414
0.0243633	0.0156119
0.0247022	0.016033
0.0250423	0.0161985
0.0253348	0.0162036
0.0256699	0.0165667
0.0259855	0.0167532
0.0262599	0.0168365
0.0265889	0.0167607
0.0269128	0.0168806
0.027225	0.0169433
0.027555	0.0170339
0.0278843	0.0171156
0.0281991	0.0175364
0.0285294	0.0175225
0.0288587	0.0172879
0.0291721	0.0170274
0.0294786	0.0170381
0.0297574	0.0176241
0.0300244	0.0180751
0.0302768	0.0179426
0.0305753	0.0177651
0.0308964	0.0176819
0.0312051	0.0177645
0.0315023	0.0182508
0.0317992	0.0183759
0.0321044	0.0184044
0.0324458	0.0186404
0.0328019	0.0186142
0.0331452	0.0185478
0.0334841	0.0188259
0.0338163	0.0188042
0.0341323	0.0190461
0.0344852	0.0194074
0.0348081	0.0195052
0.0351403	0.0198518
0.0354611	0.0196522
0.0357876	0.019223
0.0361033	0.0192345
0.0364278	0.0193778
0.0367597	0.0199846
0.0371094	0.0202781
0.0374406	0.0200243
0.0377611	0.0198626
0.0381079	0.020068
0.0384175	0.0204032
0.0387596	0.0210584
0.0390743	0.0213705
0.0393846	0.0214977
0.0396907	0.0219943
0.0400312	0.0216762
0.0403539	0.0219295
0.0406746	0.0221958
0.0410071	0.0215989
0.0413517	0.0213868
0.0416982	0.0215731
0.0420587	0.0218607
0.0424246	0.0223866
0.0427416	0.0222428
0.0430464	0.022055
0.0433675	0.0224013
0.0436886	0.0225094
0.0440157	0.0229187
0.0443606	0.0237713
0.0447167	0.0237016
0.0450635	0.0237543
0.0453579	0.023716
0.0456392	0.0239278
0.045974	0.0245999
0.0462798	0.0245018
0.046583	0.0245035
0.0468866	0.0247453
0.047181	0.0249158
0.047483	0.0252899
0.0477847	0.0259159
0.0480807	0.0257752
0.0483855	0.0258165
0.0486783	0.0259944
0.0489803	0.0258236
0.0493052	0.025902
0.0496399	0.0255396
0.0499229	0.0252199
0.0502544	0.0250792
0.0505698	0.0252031
0.0508743	0.0254296
0.0512008	0.0254289
0.0515213	0.0251198
0.0518223	0.0247611
0.0521523	0.0249108
0.0524692	0.0251738
0.0527537	0.0258549
0.0530634	0.0260711
0.0533717	0.0259411
0.0536648	0.0255837
0.0539331	0.0250638
0.0542034	0.025322
0.0545193	0.0254639
0.0548452	0.0256181
0.0551567	0.0255404
0.0554575	0.0258118
0.0557359	0.0255587
0.0560182	0.0256332
0.0563565	0.0255273
0.0566998	0.0254231
0.0570479	0.025758
0.0574119	0.0260338
0.0577552	0.0265349
0.0581005	0.0261585
0.0584308	0.0256439
0.0587537	0.0253472
0.0590637	0.0257032
0.0594226	0.0259193
0.0597376	0.0265082
0.0600428	0.0265723
0.0603811	0.0266828
0.0607234	0.0265293
0.0610312	0.0266402
0.0613621	0.0272153
0.0616593	0.027936
0.0620071	0.0278452
0.0623352	0.0279659
0.0626477	0.0283596
0.0629627	0.0284267
0.0632901	0.0286752
0.0636033	0.0283614
0.0639072	0.0280242
0.064253	0.0280012
0.0645903	0.0281228
0.0648844	0.0282825
0.0652322	0.0287967
0.0655237	0.0283955
0.0658603	0.0280863
0.0661779	0.0284727
0.0664866	0.0285701
0.0668175	0.0292274
0.0671128	0.0295176
0.0674479	0.029277
0.067776	0.0293498
0.0680697	0.0294506
0.0683813	0.0298067
0.0686804	0.030489
0.068984	0.0305023
0.0692761	0.0301999
0.0695594	0.0306818
0.0698693	0.030832
0.0701945	0.031438
0.0705204	0.0317284
0.070864	0.0316169
0.071166	0.0320398
0.0715138	0.0321755
0.0718244	0.0322432
0.0721213	0.0325237
0.0724551	0.0324244
0.072787	0.0323833
0.0731163	0.0326836
0.0734578	0.0328036
0.0737919	0.033343
0.0741206	0.0334115
0.0744579	0.0330375
0.0748009	0.0331923
0.0751067	0.0333371
0.0754303	0.0337065
0.0757453	0.0345562
0.0760636	0.0343704
0.0763872	0.0344183
0.0767133	0.0347311
0.0770138	0.0347785
0.0773679	0.0351214
0.0776753	0.0353015
0.0780005	0.0350453
0.0783645	0.0349586
0.0786859	0.0350961
0.0790101	0.0351901
0.0793293	0.0356084
0.0796539	0.035507
0.079994	0.0353601
0.0803243	0.0353656
0.080674	0.0357501
0.0810317	0.0362936
0.0813499	0.0363506
0.0816662	0.0364508
0.082	0.0364734
0.0823287	0.0365444
0.0826876	0.0368499
0.0830538	0.0371066
0.0833529	0.0370158
0.0836419	0.0371218
0.0839458	0.0372782
0.0842507	0.0373715
0.0845638	0.0378778
0.0848817	0.0379553
0.0852184	0.0384977
0.0855633	0.0386248
0.085899	0.0388423
0.0861984	0.0391436
0.0864664	0.0396447
0.0867986	0.0396823
0.0871009	0.0399558
0.0873727	0.0401342
0.0876983	0.0402526
0.0879907	0.0406806
0.0882791	0.0402053
0.088596	0.0399014
0.0889158	0.0398771
0.0892369	0.0398205
0.0895157	0.0401626
0.0897888	0.0406323
0.0900812	0.0403538
0.0903673	0.0404036
0.0906503	0.0405591
0.0909221	0.0408135
0.0912396	0.0414555
0.0915671	0.0417964
0.0918897	0.0419283
0.0922029	0.0422886
0.0925068	0.04245
0.0927805	0.0425629
0.0930641	0.0428406
0.0934029	0.0426418
0.0937475	0.0427904
0.0940877	0.0429062
0.0944234	0.0430093
0.094746	0.0434982
0.0950795	0.0434276
0.0953977	0.0432482
0.0957376	0.0431425
0.0960701	0.0432433
0.0963991	0.0434838
0.0967294	0.0440181
0.0970603	0.0439883
0.0973986	0.0442174
0.0977152	0.0445449
0.0980379	0.0445789
0.0983701	0.0448513
0.0986972	0.0449078
0.0990281	0.0448912
0.0993695	0.0451145
0.0996865	0.045555
0.0999659	0.0458741
0.100293	0.0461768
0.100614	0.0462442
0.100936	0.0462832
0.101263	0.0463704
0.101585	0.0466834
0.101909	0.0470377
0.102227	0.0472069
0.102544	0.0472256
0.102846	0.0474129
0.103142	0.0478814
0.10345	0.0480925
0.103732	0.0482772
0.104022	0.0481763
0.104321	0.0483621
0.104674	0.0487688
0.104995	0.0489229
0.105331	0.049301
0.105674	0.0493999
0.105957	0.049521
0.106275	0.0494658
0.106591	0.049848
0.106907	0.0502737
0.107224	0.0506058
0.107531	0.0508234
0.107849	0.0509345
0.108179	0.0514755
0.108523	0.0518247
0.108853	0.0526025
0.109171	0.0527204
0.109479	0.0527376
0.109778	0.0530551
0.110079	0.0533277
0.110415	0.0536429
0.11075	0.0539
0.111075	0.0538667
0.111388	0.0539972
0.111743	0.0541132
0.112095	0.0543325
0.112426	0.0548508
0.112763	0.055086
0.113114	0.0552176
0.113473	0.0555212
0.113828	0.0558798
0.114172	0.0566083
0.11449	0.0572103
0.114766	0.0571775
0.115104	0.0577128
0.115404	0.057848
0.115697	0.0580586
0.116042	0.0587651
0.116335	0.0590612
0.116671	0.0589411
0.116983	0.0591078
0.117275	0.0589182
0.117583	0.0592503
0.11792	0.0598665
0.11827	0.059818
0.11861	0.0600417
0.118966	0.0602518
0.119333	0.0602465
0.119685	0.0605568
0.119999	0.0606311
0.120309	0.0609361
0.120654	0.061679
0.121001	0.0621102
0.121349	0.0628171
0.121644	0.0635819
0.121923	0.0636255
0.122235	0.063886
0.122529	0.0645992
0.122825	0.0648221
0.123165	0.0656524
0.123495	0.0661045
0.123849	0.0660931
0.124208	0.0664952
0.124544	0.0666157
0.124817	0.0666316
0.125105	0.0673284
0.125387	0.0675202
0.125689	0.0676515
0.125983	0.068228
0.126294	0.0685592
0.126588	0.0689829
0.126917	0.0691954
0.127199	0.0693592
0.1275	0.0696434
0.127831	0.0703505
0.128151	0.0709691
0.128455	0.0717079
0.128763	0.0718607
0.12903	0.0719645
0.129296	0.0723413
0.129553	0.0724952
0.129843	0.0729946
0.130184	0.0729556
0.130514	0.0729601
0.130827	0.0730247
0.131131	0.0731102
0.131424	0.0733824
0.1317	0.0737009
0.131978	0.0738133
0.132297	0.0738177
0.132655	0.0742941
0.133024	0.0746578
0.133353	0.0755251
0.133683	0.076111
0.134038	0.0763517
0.134376	0.0768075
0.134679	0.0773681
0.13503	0.0778405
0.135359	0.0784958
0.135664	0.07897
0.136004	0.0793686
0.136335	0.0800281
0.136642	0.0802907
0.136962	0.0808691
0.137289	0.0813166
0.137569	0.0812077
0.137895	0.0814266
0.138217	0.081796
0.138533	0.0820455
0.138876	0.0826581
0.139216	0.0826399
0.139568	0.082787
0.139914	0.0834083
0.140202	0.0838173
0.140536	0.0845732
0.140833	0.084949
0.141159	0.0851629
0.141493	0.0859256
0.141782	0.08667
0.142097	0.0872285
0.142421	0.0878877
0.142745	0.08814
0.143066	0.0884547
0.14338	0.0892907
0.143696	0.0898648
0.144	0.0911084
0.144273	0.0914741
0.144545	0.0915155
0.14482	0.0921258
0.145159	0.0926827
0.145491	0.093671
0.145797	0.0945788
0.146145	0.0950815
0.146493	0.0953829
0.146824	0.0957091
0.147136	0.0958894
0.147432	0.0966416
0.147773	0.0973307
0.148115	0.0975638
0.148451	0.0981862
0.148799	0.0985995
0.149111	0.0993009
0.149445	0.0995891
0.149739	0.0998079
0.150085	0.100431
0.150403	0.101202
0.150751	0.101908
0.151063	0.102757
0.151372	0.103134
0.151693	0.103641
0.152024	0.104385
0.152357	0.104684
0.152683	0.10587
0.153004	0.106509
0.153347	0.106847
0.153689	0.107356
0.154013	0.108119
0.154344	0.108339
0.15466	0.109346
0.154986	0.10962
0.155318	0.109904
0.155647	0.110824
0.155946	0.111169
0.156273	0.112024
0.156599	0.112953
0.156908	0.113479
0.157229	0.113903
0.157557	0.114844
0.157901	0.115645
0.158264	0.116582
0.158635	0.117128
0.158939	0.117504
0.159252	0.118244
0.159581	0.118786
0.159915	0.119272
0.160247	0.119603
0.160597	0.119818
0.160907	0.120436
0.161193	0.120961
0.161484	0.121305
0.161777	0.122198
0.162059	0.122762
0.162391	0.123142
0.162698	0.123827
0.163007	0.124371
0.163331	0.125386
0.163637	0.126381
0.163943	0.126689
0.164242	0.127575
0.164548	0.128569
0.164854	0.129066
0.165163	0.12959
0.165458	0.130109
0.165745	0.130342
0.166056	0.131156
0.166386	0.131761
0.166675	0.132315
0.16701	0.132989
0.167313	0.132843
0.167624	0.133052
0.167939	0.133448
0.168233	0.134224
0.168526	0.134797
0.168804	0.135467
0.169068	0.135923
0.169364	0.13639
0.169723	0.137056
0.170065	0.13777
0.170381	0.138646
0.170731	0.139171
0.171039	0.140195
0.171338	0.140998
0.17165	0.141948
0.171976	0.142632
0.172289	0.142768
0.172602	0.143221
0.172917	0.143785
0.17323	0.144354
0.173545	0.144993
0.173861	0.145888
0.174215	0.146227
0.174562	0.146727
0.174885	0.147303
0.175217	0.147776
0.175568	0.148983
0.175908	0.149446
0.176255	0.150018
0.17659	0.150631
0.176935	0.151418
0.177275	0.152228
0.177606	0.152904
0.177911	0.153142
0.178212	0.153466
0.178507	0.154085
0.178795	0.154437
0.179092	0.155162
0.179382	0.155471
0.179677	0.155994
0.179977	0.156383
0.180313	0.156459
0.180621	0.156934
0.180955	0.157367
0.1813	0.157744
0.181651	0.158359
0.181936	0.158916
0.18225	0.159552
0.182565	0.160606
0.182855	0.16081
0.183127	0.161022
0.183403	0.161762
0.183697	0.161859
0.184046	0.162711
0.184409	0.163061
0.184725	0.163265
0.185078	0.16351
0.185401	0.163828
0.185731	0.164032
0.186051	0.164837
0.186381	0.165292
0.186722	0.165641
0.18702	0.16634
0.187362	0.166604
0.187708	0.16729
0.188023	0.168311
0.188364	0.168733
0.188659	0.169427
0.188987	0.169927
0.189297	0.17039
0.189654	0.171286
0.189996	0.171551
0.190335	0.172027
0.190666	0.172813
0.191008	0.173619
0.19135	0.174061
0.191708	0.175159
0.192054	0.175504
0.192361	0.176181
0.192655	0.176752
0.192976	0.177054
0.193291	0.178013
0.193599	0.178579
0.193927	0.178769
0.194259	0.179066
0.194618	0.179281
0.194983	0.179592
0.195324	0.180144
0.195634	0.180154
0.19596	0.180681
0.196306	0.181424
0.196664	0.181889
0.196982	0.182807
0.197272	0.183263
0.197592	0.184028
0.197888	0.184858
0.198183	0.185306
0.198508	0.186072
0.198821	0.187011
0.199149	0.187063
0.199476	0.187561
0.199819	0.187939
0.200115	0.188195
0.200406	0.189195
0.2007	0.189188
0.201019	0.189258
0.201309	0.189958
0.201593	0.190125
0.201928	0.19062
0.20224	0.191438
0.20252	0.191617
0.202829	0.192191
0.203132	0.192704
0.203412	0.19292
0.20371	0.19369
0.204001	0.194153
0.204281	0.194346
0.204564	0.194688
0.204842	0.193583
0.20516	0.193042
0.20548	0.192888
0.205825	0.192519
0.206178	0.19239
0.206482	0.19232
0.206794	0.192691
0.207121	0.193379
0.207445	0.19367
0.20776	0.193988
0.208076	0.195819
0.208388	0.197157
0.208712	0.198538
0.209025	0.199624
0.209345	0.200147
0.209669	0.200887
0.21	0.201425
0.210324	0.201808
0.210659	0.202649
0.210985	0.203145
0.211311	0.203298
0.211659	0.203344
0.211999	0.202988
0.212342	0.20287
0.212675	0.203241
0.213007	0.203299
0.213319	0.203618
0.213628	0.204104
0.213934	0.2043
0.214239	0.205135
0.21453	0.205898
0.214829	0.206729
0.215117	0.207646
0.215396	0.208766
0.215676	0.209971
0.215995	0.21081
0.216351	0.211202
0.216661	0.211363
0.216996	0.211599
0.217352	0.212117
0.217647	0.212764
0.217993	0.21311
0.218329	0.213142
0.218621	0.213191
0.218957	0.213055
0.219274	0.213523
0.2196	0.213784
0.21991	0.214135
0.22017	0.214754
0.220407	0.215434
0.220678	0.216022
0.220989	0.216731
0.221322	0.217453
0.221652	0.217873
0.222008	0.218307
0.222362	0.218675
0.2227	0.219516
0.223028	0.22029
0.223337	0.220639
0.223647	0.220777
0.223943	0.220186
0.224256	0.219054
0.224584	0.218636
0.224939	0.218173
0.225257	0.218084
0.225602	0.218187
0.225949	0.218433
0.226279	0.218807
0.226621	0.219049
0.226962	0.218815
0.227295	0.219656
0.227646	0.221617
0.227991	0.223371
0.228345	0.225239
0.228682	0.226217
0.228996	0.227103
0.229307	0.227826
0.229636	0.228867
0.229929	0.229971
0.230245	0.230981
0.230576	0.231485
0.230876	0.231775
0.231219	0.232027
0.231556	0.232239
0.231899	0.232925
0.232257	0.23268
0.232627	0.232316
0.232971	0.232388
0.233276	0.232341
0.233604	0.233016
0.233935	0.233723
0.234277	0.234511
0.234602	0.235325
0.234881	0.23594
0.235197	0.2365
0.235476	0.237817
0.235807	0.238883
0.236102	0.239536
0.236401	0.240688
0.236703	0.241477
0.237015	0.242296
0.237334	0.242548
0.237669	0.241593
0.237987	0.240922
0.238326	0.240416
0.238678	0.240181
0.239022	0.240326
0.239315	0.240156
0.239611	0.239804
0.23993	0.23991
0.240204	0.240164
0.240483	0.240887
0.240812	0.242327
0.24112	0.24367
0.241383	0.245597
0.241685	0.247098
0.241985	0.24821
0.242271	0.249442
0.242549	0.250406
0.242818	0.251163
0.24314	0.252158
0.243467	0.252766
0.243781	0.253654
0.244085	0.2547
0.244373	0.254716
0.244657	0.255381
0.244956	0.256408
0.245275	0.257389
0.245628	0.258107
0.245925	0.258375
0.246248	0.258767
0.246547	0.2595
0.24686	0.260498
0.247148	0.260956
0.24746	0.261361
0.247829	0.260153
0.248152	0.258592
0.248511	0.257389
0.248851	0.25695
0.24918	0.25693
0.249529	0.256739
0.249867	0.256673
0.250202	0.256615
0.250536	0.257055
0.250886	0.257802
0.251252	0.259852
0.251628	0.262273
0.251989	0.264425
0.252309	0.266416
0.252603	0.268029
0.252904	0.269157
0.25324	0.26974
0.253526	0.270527
0.253869	0.271703
0.254159	0.273039
0.254467	0.274139
0.254773	0.274741
0.255095	0.27492
0.255421	0.275403
0.255707	0.275795
0.256037	0.276618
0.256362	0.277958
0.256683	0.278676
0.257009	0.279085
0.257289	0.279854
0.257602	0.280458
0.257905	0.281359
0.258184	0.28241
0.258437	0.282846
0.258705	0.28373
0.259032	0.284417
0.259367	0.28489
0.259695	0.285661
0.260028	0.285968
0.260361	0.285897
0.260688	0.286638
0.261012	0.287346
0.261324	0.287964
0.261623	0.287541
0.261886	0.285076
0.262165	0.28308
0.262489	0.281916
0.262815	0.281014
0.263141	0.280676
0.263478	0.280407
0.263805	0.279796
0.264138	0.279849
0.264457	0.280252
0.264789	0.281982
0.265129	0.285272
0.26548	0.287777
0.265835	0.290264
0.266202	0.292451
0.266569	0.294517
0.266914	0.296383
0.26721	0.297793
0.267549	0.298692
0.267879	0.299536
0.268174	0.299893
0.268492	0.30085
0.268863	0.301978
0.269206	0.302839
0.269541	0.303876
0.269893	0.304682
0.270257	0.305625
0.27057	0.306611
0.270866	0.307346
0.271177	0.307993
0.271481	0.309454
0.27179	0.310286
0.272101	0.311397
0.272428	0.311737
0.272792	0.31147
0.27317	0.31152
0.273515	0.311807
0.273816	0.31236
0.274115	0.313267
0.274415	0.31401
0.274733	0.31396
0.275041	0.312948
0.275361	0.311557
0.275665	0.310714
0.27597	0.310327
0.276272	0.30999
0.276588	0.30971
0.276905	0.309714
0.27723	0.309754
0.277565	0.309923
0.277888	0.310492
0.278154	0.312239
0.278459	0.314764
0.278775	0.317031
0.27909	0.319248
0.279398	0.321069
0.279688	0.322341
0.279966	0.323543
0.280239	0.32459
0.280502	0.325501
0.280767	0.326462
0.281081	0.32699
0.281415	0.327193
0.28172	0.327828
0.282016	0.328646
0.282292	0.329488
0.282557	0.33038
0.28287	0.330904
0.283189	0.331521
0.283509	0.332235
0.283815	0.332329
0.284127	0.33201
0.284481	0.330994
0.284801	0.329943
0.285163	0.329291
0.285494	0.328932
0.285846	0.328821
0.286173	0.328807
0.286503	0.328538
0.286861	0.328913
0.287182	0.32976
0.287494	0.331989
0.287831	0.33468
0.288163	0.336582
0.288488	0.337932
0.288797	0.339095
0.289151	0.340368
0.289469	0.341648
0.289787	0.343174
0.290123	0.343788
0.290441	0.344509
0.290806	0.344892
0.291091	0.345681
0.291414	0.346687
0.291731	0.347318
0.292053	0.348236
0.292371	0.349361
0.292724	0.350375
0.293025	0.351401
0.293343	0.352339
0.293664	0.353216
0.293983	0.35407
0.294289	0.354342
0.294616	0.355109
0.294925	0.356457
0.295253	0.357227
0.295568	0.356475
0.295894	0.354714
0.296174	0.352272
0.296458	0.350793
0.296757	0.349592
0.297054	0.348618
0.297338	0.348297
0.297634	0.347901
0.29796	0.347511
0.298283	0.347501
0.298595	0.348676
0.29887	0.351115
0.299142	0.353486
0.299424	0.354561
0.299767	0.355388
0.300146	0.35614
0.300564	0.356654
0.300951	0.357575
0.301306	0.358274
0.301666	0.359609
0.302021	0.360685
0.302352	0.361511
0.30265	0.362939
0.302975	0.364985
0.303301	0.366751
0.303631	0.36859
0.303916	0.370032
0.304235	0.370895
0.30455	0.372211
0.304854	0.372927
0.305203	0.373673
0.305528	0.374676
0.305858	0.375051
0.306197	0.375722
0.306551	0.37658
0.306891	0.376923
0.307236	0.377757
0.307547	0.378887
0.307872	0.379326
0.30817	0.379824
0.308468	0.380379
0.308761	0.380646
0.309085	0.381357
0.309414	0.381884
0.309737	0.382332
0.31007	0.383086
0.310415	0.383326
0.31078	0.383401
0.311151	0.383189
0.311488	0.382203
0.311817	0.381505
0.31213	0.380534
0.312485	0.379917
0.312808	0.379479
0.313088	0.378852
0.313372	0.378194
0.313658	0.377769
0.313971	0.377106
0.314278	0.377012
0.31458	0.377396
0.314865	0.377279
0.315173	0.377606
0.31547	0.377628
0.315795	0.377604
0.316087	0.378059
0.316398	0.378415
0.316712	0.378852
0.317029	0.379226
0.317308	0.379581
0.317633	0.380518
0.317942	0.381537
0.318262	0.382229
0.31859	0.382827
0.318881	0.383211
0.319185	0.383707
0.319498	0.384583
0.319797	0.385084
0.320077	0.384488
0.32032	0.382567
0.320606	0.380314
0.320902	0.378822
0.321188	0.37783
0.321477	0.377134
0.321767	0.37681
0.322129	0.376899
0.322502	0.376956
0.322838	0.377519
0.323196	0.379018
0.323516	0.382029
0.323837	0.385176
0.324164	0.38769
0.324519	0.390258
0.324844	0.392701
0.325213	0.394717
0.325527	0.396116
0.325821	0.397437
0.32614	0.398487
0.32647	0.399536
0.326792	0.400291
0.327124	0.401216
0.327481	0.402389
0.327793	0.403261
0.328097	0.404331
0.328414	0.405259
0.328763	0.405991
0.329052	0.406514
0.329355	0.407135
0.32971	0.408215
0.330017	0.409544
0.330342	0.410115
0.330658	0.410888
0.33097	0.41167
0.331302	0.411432
0.3316	0.408208
0.331935	0.404992
0.332243	0.401964
0.332538	0.399825
0.33287	0.397614
0.33319	0.395878
0.333521	0.39467
0.333852	0.393346
0.334169	0.392178
0.334447	0.392335
0.334721	0.395917
0.334986	0.399716
0.335316	0.403032
0.335621	0.404574
0.335964	0.405949
0.336316	0.406937
0.336651	0.408056
0.336971	0.409203
0.337322	0.410312
0.337627	0.411019
0.337953	0.412017
0.338301	0.41324
0.338604	0.414779
0.33893	0.41683
0.339243	0.41896
0.33958	0.421277
0.339925	0.423366
0.340235	0.425015
0.340556	0.42668
0.340873	0.428056
0.341175	0.429023
0.341518	0.429726
0.341822	0.430502
0.342162	0.43174
0.342477	0.432833
0.3428	0.433541
0.343127	0.434282
0.343478	0.435224
0.343817	0.435927
0.344166	0.436722
0.344527	0.437208
0.344872	0.437659
0.345189	0.438364
0.345514	0.439251
0.345802	0.440561
0.346116	0.440959
0.346413	0.437798
0.346721	0.434681
0.347047	0.431865
0.34737	0.429558
0.347719	0.427961
0.348078	0.426697
0.34845	0.425644
0.348784	0.424574
0.349097	0.423256
0.349407	0.423053
0.349731	0.426388
0.350038	0.429479
0.350348	0.432898
0.350669	0.435769
0.350987	0.438432
0.351311	0.440856
0.351647	0.44242
0.351936	0.443721
0.352236	0.445245
0.352534	0.446514
0.352872	0.447639
0.353167	0.448573
0.353467	0.448888
0.353771	0.449852
0.354077	0.450655
0.354375	0.450969
0.35468	0.451641
0.354987	0.452212
0.355306	0.452632
0.355614	0.453063
0.355934	0.452893
0.356218	0.452775
0.356559	0.452221
0.356862	0.450549
0.357196	0.448986
0.357471	0.448006
0.35779	0.44719
0.358111	0.446695
0.358425	0.445604
0.358725	0.442476
0.359013	0.439183
0.359293	0.436172
0.359571	0.43414
0.359863	0.43279
0.360204	0.431399
0.360535	0.430182
0.360848	0.429078
0.361174	0.428145
0.36149	0.427773
0.361796	0.429132
0.362088	0.431139
0.362379	0.433329
0.362673	0.434948
0.363014	0.435662
0.363379	0.432921
0.36369	0.429802
0.364035	0.426934
0.364388	0.424482
0.364725	0.421981
0.365051	0.419995
0.365384	0.418254
0.365717	0.416804
0.366042	0.416134
0.366366	0.416343
0.366692	0.41991
0.367009	0.423278
0.367328	0.426189
0.367672	0.428596
0.367985	0.43093
0.368325	0.433063
0.368665	0.435351
0.36899	0.436839
0.369325	0.437582
0.369654	0.438419
0.369992	0.439214
0.370348	0.440031
0.370695	0.440971
0.371002	0.441313
0.37131	0.442059
0.371631	0.442553
0.3719	0.44298
0.372186	0.443818
0.372471	0.444482
0.372732	0.445311
0.372978	0.446385
0.373256	0.447426
0.373564	0.446579
0.37387	0.443148
0.374167	0.439637
0.374476	0.437265
0.374799	0.435378
0.375167	0.434005
0.375528	0.433046
0.375843	0.431783
0.376163	0.430774
0.37649	0.430305
0.376853	0.431803
0.37715	0.436365
0.377488	0.440674
0.377807	0.444002
0.378121	0.446822
0.378494	0.449273
0.378811	0.451219
0.379118	0.452684
0.379489	0.453334
0.379836	0.45406
0.380179	0.454508
0.380523	0.454916
0.380867	0.455553
0.381214	0.456199
0.381557	0.456505
0.381863	0.456365
0.382157	0.456733
0.382459	0.457502
0.38277	0.458815
0.383121	0.459563
0.383443	0.460456
0.383756	0.461397
0.384091	0.462099
0.384417	0.462778
0.384752	0.463425
0.385109	0.464087
0.38545	0.465017
0.385754	0.465802
0.386071	0.46617
0.386407	0.466855
0.386759	0.466959
0.387119	0.467147
0.387431	0.467468
0.387706	0.468104
0.388022	0.468759
0.388345	0.469472
0.388661	0.469631
0.388985	0.470318
0.38933	0.471235
0.389681	0.471913
0.389969	0.472625
0.390261	0.472848
0.390552	0.473289
0.390882	0.473693
0.391163	0.47423
0.391446	0.474545
0.391786	0.474755
0.392093	0.474369
0.392385	0.474205
0.39267	0.47309
0.392959	0.469114
0.393301	0.465634
0.393588	0.462342
0.393907	0.459563
0.394183	0.457407
0.394512	0.455855
0.394842	0.455026
0.395143	0.454565
0.395477	0.454009
0.395803	0.45486
0.396067	0.459151
0.39637	0.463287
0.396666	0.467053
0.396946	0.469967
0.397218	0.472561
0.397506	0.475157
0.397856	0.477102
0.398212	0.479349
0.398527	0.480971
0.398849	0.48197
0.399197	0.483368
0.399511	0.484464
0.399854	0.485668
0.400193	0.486786
0.400487	0.487259
0.400833	0.487406
0.401151	0.487727
0.401504	0.487835
0.401792	0.488546
0.402111	0.489418
0.402429	0.489614
0.402739	0.490649
0.403059	0.491235
0.403376	0.492277
0.403697	0.493686
0.404012	0.494931
0.404338	0.496433
0.404658	0.495321
0.405007	0.492321
0.405349	0.489878
0.405662	0.487801
0.405994	0.485426
0.406293	0.483744
0.40662	0.482096
0.406945	0.481042
0.40725	0.480611
0.407581	0.479732
0.40787	0.481505
0.4082	0.484918
0.408526	0.487892
0.408854	0.490655
0.409183	0.492911
0.409483	0.494465
0.409798	0.495744
0.410127	0.496402
0.410417	0.497078
0.410695	0.498049
0.410948	0.498382
0.411189	0.498853
0.411473	0.499316
0.41179	0.499711
0.4121	0.500625
0.412397	0.501462
0.412744	0.50178
0.41308	0.502474
0.413403	0.502705
0.41376	0.502836
0.414118	0.503249
0.414422	0.50343
0.414777	0.503759
0.415111	0.504388
0.415466	0.50466
0.415782	0.505611
0.416135	0.506917
0.416442	0.507407
0.416756	0.508057
0.417093	0.508822
0.417428	0.510164
0.417742	0.511501
0.418065	0.512391
0.418384	0.512861
0.418715	0.513852
0.419044	0.514383
0.419383	0.514942
0.419727	0.515552
0.420085	0.515952
0.42046	0.515171
0.420824	0.511667
0.421126	0.508725
0.421425	0.506384
0.421748	0.504275
0.422056	0.502132
0.422377	0.500696
0.422711	0.499835
0.423068	0.499825
0.423434	0.499753
0.423787	0.500762
0.424099	0.504429
0.424407	0.507781
0.424734	0.511033
0.425079	0.514102
0.425434	0.516463
0.425722	0.518067
0.426	0.519408
0.426338	0.520402
0.426645	0.521573
0.42696	0.522015
0.427276	0.521935
0.427602	0.522277
0.427956	0.522652
0.4283	0.522836
0.428589	0.522945
0.428888	0.523019
0.429194	0.523602
0.429491	0.524177
0.429767	0.524036
0.430034	0.523991
0.430318	0.523841
0.430647	0.523058
0.43096	0.522679
0.431293	0.522737
0.431622	0.523382
0.431939	0.523717
0.432257	0.522818
0.432578	0.522188
0.432914	0.522595
0.433237	0.523484
0.433537	0.525026
0.433822	0.52653
0.434081	0.527124
0.434337	0.527539
0.434644	0.527366
0.434962	0.526935
0.43525	0.527006
0.435578	0.526692
0.435902	0.526528
0.436211	0.527028
0.436511	0.52705
0.4368	0.525541
0.437087	0.523202
0.437369	0.521351
0.437707	0.520632
0.438027	0.520643
0.438328	0.521043
0.438631	0.521682
0.438948	0.521956
0.439267	0.521704
0.439596	0.521722
0.439966	0.523224
0.440341	0.525635
0.44072	0.527171
0.441104	0.527764
0.441415	0.528427
0.441734	0.529122
0.442057	0.53001
0.442347	0.531077
0.442681	0.531827
0.44299	0.532367
0.443331	0.533542
0.443641	0.534894
0.443959	0.536488
0.444278	0.538048
0.444594	0.539557
0.444927	0.540882
0.445214	0.54231
0.445526	0.543469
0.445871	0.544849
0.446181	0.545673
0.446501	0.546126
0.446823	0.547072
0.447146	0.54823
0.447446	0.549606
0.447782	0.550656
0.448079	0.551563
0.448419	0.552356
0.448709	0.553446
0.449006	0.554784
0.449286	0.554272
0.449547	0.550985
0.449816	0.54754
0.450156	0.544687
0.450478	0.542306
0.450819	0.541136
0.451172	0.540424
0.451486	0.539618
0.451792	0.539184
0.452121	0.538745
0.452463	0.540499
0.452808	0.544818
0.453137	0.548965
0.453445	0.552713
0.453755	0.556369
0.45405	0.559553
0.454345	0.562323
0.454617	0.564701
0.4549	0.56607
0.455244	0.567193
0.455599	0.56843
0.45595	0.570008
0.456284	0.571697
0.456608	0.573043
0.456929	0.574426
0.457284	0.574779
0.457619	0.574392
0.45797	0.574139
0.458357	0.574475
0.458757	0.574728
0.459101	0.575768
0.459407	0.576936
0.4597	0.578095
0.459996	0.578404
0.460286	0.57433
0.460587	0.570772
0.460946	0.568708
0.461278	0.567481
0.461618	0.566616
0.461972	0.566205
0.462338	0.565454
0.462666	0.565235
0.462985	0.564976
0.463305	0.566008
0.463637	0.570815
0.464004	0.575703
0.464346	0.580032
0.464632	0.583941
0.464923	0.587416
0.465214	0.590638
0.465508	0.592709
0.465803	0.593507
0.466153	0.594493
0.466479	0.595366
0.466797	0.596198
0.467118	0.59719
0.46745	0.59805
0.467779	0.598827
0.46811	0.599512
0.468391	0.599801
0.468681	0.600866
0.468995	0.60189
0.469267	0.601123
0.469593	0.600015
0.46987	0.5991
0.470192	0.598359
0.470519	0.597434
0.470814	0.59563
0.47111	0.593699
0.471424	0.591923
0.471728	0.590233
0.472039	0.58922
0.472325	0.588335
0.472613	0.585329
0.472882	0.581901
0.473165	0.578799
0.47348	0.576082
0.473807	0.574623
0.474096	0.57334
0.474381	0.572578
0.474646	0.572413
0.474943	0.572501
0.475296	0.573765
0.475642	0.577446
0.475977	0.58159
0.476319	0.585533
0.47668	0.589065
0.476978	0.592215
0.477333	0.594954
0.477686	0.597208
0.478014	0.599004
0.478306	0.600122
0.478642	0.601247
0.478964	0.602318
0.479295	0.603562
0.479635	0.604205
0.479933	0.60503
0.480269	0.605747
0.480619	0.60667
0.48095	0.60794
0.481251	0.608721
0.481567	0.608476
0.48187	0.608174
0.48223	0.608166
0.482554	0.608473
0.482882	0.609009
0.483188	0.609391
0.483517	0.610211
0.483808	0.61132
0.484147	0.612418
0.484449	0.613591
0.484758	0.6152
0.485101	0.616999
0.48539	0.618702
0.485679	0.620185
0.485968	0.62173
0.48624	0.623106
0.486514	0.623567
0.486833	0.623393
0.487201	0.622785
0.487512	0.622281
0.487803	0.622767
0.488128	0.623264
0.48844	0.623963
0.488737	0.624607
0.489044	0.624755
0.489352	0.62517
0.489679	0.622719
0.490035	0.617989
0.49035	0.6144
0.490702	0.611516
0.491024	0.609195
0.49137	0.607144
0.491677	0.604354
0.49203	0.601623
0.492345	0.600019
0.492677	0.59916
0.493004	0.601581
0.493338	0.605018
0.493642	0.607408
0.493985	0.61015
0.494334	0.612646
0.494642	0.614815
0.494962	0.615194
0.495271	0.612692
0.495608	0.609877
0.495921	0.607082
0.496266	0.604462
0.496576	0.603645
0.496908	0.602998
0.497236	0.601632
0.497567	0.600588
0.497898	0.599657
0.498237	0.601123
0.498563	0.605252
0.498879	0.608795
0.499194	0.610382
0.499529	0.610508
0.499874	0.61052
0.500233	0.611143
0.500585	0.6121
0.500879	0.612722
0.501175	0.613631
0.501501	0.614193
0.501845	0.614901
0.502201	0.615676
0.502566	0.616156
0.502899	0.616463
0.503182	0.616691
0.50347	0.616767
0.503804	0.616604
0.504093	0.616141
0.50438	0.615455
0.504685	0.615277
0.505011	0.615009
0.505328	0.614743
0.505628	0.616095
0.505935	0.616813
0.506239	0.616391
0.506539	0.616013
0.506855	0.615565
0.507165	0.615615
0.507478	0.61603
0.507792	0.615957
0.508084	0.616129
0.508409	0.616686
0.508725	0.617329
0.509037	0.6195
0.509357	0.621425
0.509657	0.62283
0.509988	0.623842
0.510285	0.624178
0.510595	0.624371
0.510891	0.625005
0.511174	0.625108
0.511452	0.625058
0.511722	0.624999
0.51204	0.625659
0.512372	0.627718
0.512681	0.629386
0.512981	0.631002
0.513267	0.631938
0.513547	0.63264
0.513869	0.633515
0.514219	0.634634
0.514567	0.635734
0.514907	0.636417
0.515235	0.636698
0.515578	0.637179
0.515945	0.636533
0.516301	0.635226
0.516597	0.63485
0.516921	0.63519
0.517264	0.635439
0.51758	0.635843
0.517894	0.636245
0.51821	0.637024
0.518536	0.638394
0.51888	0.639954
0.519207	0.642055
0.51952	0.643787
0.519838	0.645181
0.520165	0.646134
0.52051	0.646978
0.520837	0.647631
0.521134	0.648637
0.52147	0.649698
0.521782	0.650088
0.522103	0.650325
0.522414	0.65165
0.522752	0.654268
0.523049	0.653548
0.523384	0.651621
0.523696	0.649588
0.524001	0.64814
0.524305	0.646891
0.524622	0.64597
0.52495	0.645335
0.525282	0.644789
0.525599	0.64453
0.525897	0.644607
0.526201	0.648503
0.526497	0.653242
0.526784	0.65713
0.527063	0.657625
0.5274	0.656746
0.527719	0.655947
0.528057	0.655747
0.528401	0.655388
0.528691	0.654899
0.529002	0.654905
0.529311	0.654998
0.529626	0.655437
0.529931	0.656565
0.530248	0.660292
0.530567	0.664597
0.530882	0.667251
0.531193	0.666742
0.53153	0.665982
0.53187	0.665163
0.53222	0.663895
0.532535	0.663256
0.532883	0.662675
0.533235	0.66236
0.533602	0.662108
0.533987	0.661556
0.534375	0.661806
0.534722	0.663754
0.535033	0.665795
0.535331	0.667566
0.53563	0.669178
0.535927	0.669997
0.536235	0.67089
0.536555	0.671372
0.53689	0.671959
0.537255	0.671804
0.537603	0.670411
0.537939	0.670053
0.538224	0.670724
0.538543	0.67205
0.538866	0.673552
0.539182	0.674465
0.53949	0.674764
0.539838	0.674314
0.5402	0.672665
0.540568	0.672243
0.54088	0.673748
0.54119	0.675154
0.541503	0.67597
0.541837	0.676822
0.542168	0.67706
0.54251	0.677759
0.542791	0.677172
0.543079	0.675321
0.54339	0.674735
0.543653	0.674858
0.543979	0.674689
0.544273	0.674738
0.544605	0.674696
0.544889	0.674645
0.545198	0.675191
0.545479	0.676043
0.545808	0.678497
0.54613	0.682672
0.546424	0.686315
0.546711	0.689112
0.547054	0.691231
0.547373	0.692561
0.547633	0.693351
0.547948	0.693636
0.548249	0.694291
0.548544	0.6947
0.548813	0.69481
0.549073	0.695107
0.549391	0.695798
0.549709	0.696713
0.550016	0.698551
0.550308	0.70098
0.55059	0.703642
0.550881	0.705515
0.551214	0.702198
0.551551	0.698284
0.551885	0.695147
0.552211	0.692648
0.55255	0.691004
0.552875	0.689554
0.553195	0.688253
0.553518	0.687342
0.553834	0.686806
0.554147	0.687341
0.554473	0.692398
0.554786	0.697934
0.555131	0.702712
0.555482	0.705091
0.555805	0.705729
0.556128	0.706722
0.556485	0.707273
0.5568	0.707328
0.557116	0.707645
0.557447	0.707789
0.557792	0.708225
0.55811	0.707363
0.558426	0.705681
0.558763	0.70646
0.559112	0.708445
0.559456	0.709946
0.559802	0.710401
0.560147	0.706078
0.560506	0.701078
0.560842	0.696635
0.561158	0.692449
0.561462	0.690233
0.56172	0.689699
0.561984	0.688515
0.562243	0.687536
0.562518	0.686316
0.562808	0.685641
0.563159	0.690091
0.563506	0.694668
0.563818	0.698681
0.564113	0.702798
0.564381	0.70628
0.564636	0.709496
0.564925	0.709379
0.565268	0.70616
0.565609	0.703415
0.565968	0.701756
0.56633	0.700486
0.566688	0.700026
0.566989	0.699194
0.567343	0.697783
0.567675	0.696707
0.56798	0.693225
0.56834	0.693103
0.568654	0.695991
0.568972	0.698416
0.569287	0.700477
0.569598	0.702333
0.569949	0.703662
0.570272	0.705554
0.570593	0.707244
0.570932	0.707698
0.571261	0.706528
0.571596	0.704878
0.571944	0.703455
0.572299	0.702568
0.572659	0.701668
0.573016	0.7007
0.573334	0.700028
0.573653	0.699255
0.57397	0.698943
0.57427	0.699842
0.574561	0.703896
0.574849	0.708829
0.575138	0.709845
0.575439	0.710195
0.57574	0.711094
0.576052	0.711699
0.576414	0.712263
0.576749	0.712885
0.577102	0.71363
0.577474	0.712182
0.577855	0.7108
0.578204	0.708845
0.578552	0.710992
0.578905	0.713895
0.579211	0.716404
0.579485	0.718571
0.579768	0.719607
0.580085	0.719455
0.580371	0.717638
0.580661	0.718068
0.580998	0.719507
0.581321	0.721194
0.581658	0.721958
0.582009	0.722823
0.582366	0.723442
0.582682	0.724387
0.582954	0.725684
0.583252	0.727678
0.583571	0.73087
0.583833	0.733424
0.584153	0.732556
0.584425	0.730582
0.584731	0.728646
0.585031	0.726528
0.585311	0.725379
0.5856	0.724307
0.58588	0.723759
0.58615	0.723503
0.586447	0.722675
0.586795	0.721248
0.587104	0.722279
0.58741	0.724102
0.587741	0.726219
0.58807	0.727911
0.588363	0.728435
0.588646	0.729651
0.588919	0.730771
0.5892	0.729887
0.589538	0.728847
0.589904	0.728593
0.590246	0.728536
0.590575	0.728928
0.590906	0.729248
0.591249	0.730039
0.591576	0.73076
0.591916	0.730844
0.592235	0.730852
0.592552	0.73281
0.592902	0.735716
0.59321	0.737071
0.593535	0.735399
0.593829	0.733041
0.594165	0.730165
0.594491	0.726623
0.594824	0.723562
0.59514	0.720257
0.595467	0.716395
0.595787	0.712683
0.59609	0.709317
0.596432	0.707852
0.59678	0.709938
0.597063	0.711217
0.597405	0.710283
0.597731	0.710016
0.598028	0.70969
0.59837	0.709996
0.598686	0.710909
0.598998	0.711905
0.599329	0.712796
0.599631	0.714042
0.599945	0.715032
0.600266	0.715986
0.600562	0.717106
0.600864	0.717883
0.60118	0.719089
0.601506	0.720205
0.601808	0.721642
0.602066	0.722772
0.602341	0.723301
0.602669	0.722326
0.603008	0.721131
0.603338	0.721311
0.603678	0.723474
0.60403	0.725301
0.604338	0.726858
0.60468	0.728562
0.605015	0.729776
0.605327	0.731292
0.605659	0.732165
0.605957	0.731815
0.606305	0.731554
0.606631	0.731484
0.606957	0.732004
0.607268	0.732903
0.607587	0.733313
0.607906	0.733741
0.608258	0.734512
0.608555	0.73462
0.608894	0.73325
0.609209	0.73322
0.609558	0.733293
0.609845	0.732427
0.610179	0.732057
0.610528	0.731801
0.610869	0.732055
0.611214	0.731637
0.611588	0.731486
0.611947	0.732051
0.612248	0.735077
0.612543	0.7389
0.612871	0.73994
0.613173	0.741018
0.613475	0.741872
0.613788	0.742739
0.614118	0.743306
0.614457	0.744122
0.61479	0.744301
0.615137	0.744499
0.615487	0.744628
0.615789	0.744699
0.61611	0.746478
0.616408	0.747874
0.616706	0.749422
0.617027	0.75101
0.617345	0.75148
0.617676	0.749969
0.618045	0.748961
0.618419	0.74791
0.618755	0.747156
0.619059	0.746691
0.619377	0.747247
0.619686	0.749512
0.620013	0.75118
0.620341	0.752473
0.620648	0.754825
0.620925	0.756386
0.621236	0.755139
0.621517	0.753486
0.621822	0.751793
0.622092	0.749865
0.622392	0.748721
0.622706	0.747565
0.622999	0.747211
0.6233	0.746845
0.623593	0.746042
0.623894	0.747051
0.62419	0.745673
0.624476	0.744297
0.62476	0.743423
0.625074	0.743016
0.625402	0.742674
0.62574	0.741968
[truncated: 12,456 more rows]

## Sheet: hydrophob Pristine 1
hydrophob Pristine 1	hydrophob Pristine 1
Strain	Standard force
%	N
0	0.00789187
0	0.0080741
0	0.0085233
0	0.008287
-6.28651e-06	0.00830644
-9.42977e-06	0.00818555
-6.28651e-06	0.00818983
0	0.00809649
0	0.00813225
0	0.00833923
0	0.00858008
0	0.00830524
0	0.0079715
0	0.0078982
0	0.00765073
0	0.00798066
0	0.00822162
0	0.00881885
0	0.00860959
0	0.00787844
0	0.00743033
-5.97219e-06	0.00724274
-1.41447e-05	0.00716037
-1.2573e-05	0.00763097
-1.28874e-05	0.00815326
-1.10014e-05	0.0082325
-9.42977e-06	0.00843522
-1.69736e-05	0.00765085
-1.57163e-05	0.00739894
-1.76022e-05	0.00764259
-1.2573e-05	0.00757503
-1.5402e-05	0.00774345
-1.88595e-05	0.00814229
-1.76022e-05	0.00813695
-1.41447e-05	0.0080254
-1.5402e-05	0.00815749
-2.20028e-05	0.00766987
-1.91739e-05	0.00797288
-1.72879e-05	0.00789579
-1.38303e-05	0.00800839
-2.20028e-05	0.00842556
-1.76022e-05	0.0085135
-9.42977e-06	0.00864167
4.40056e-06	0.00903175
2.04312e-05	0.00956384
4.99778e-05	0.00944851
0.000124473	0.00926249
0.000276292	0.00896927
0.000501978	0.00924002
0.000820076	0.00904278
0.00116741	0.00917912
0.00151128	0.0098269
0.0019177	0.0103348
0.00233324	0.0106033
0.00271829	0.0100629
0.00309705	0.009531
0.00345884	0.00945125
0.0038244	0.00965375
0.00421637	0.0097857
0.00455898	0.0105639
0.00490474	0.010572
0.00523478	0.0104235
0.00558054	0.010156
0.00590932	0.00948606
0.0062576	0.00941809
0.0066241	0.00957439
0.00698369	0.00982985
0.00734548	0.00998408
0.00770067	0.00986203
0.00804925	0.00960155
0.0083969	0.00991103
0.00873826	0.00978744
0.00903404	0.00983825
0.0093295	0.00999043
0.00964163	0.0101378
0.00996098	0.0102724
0.0102678	0.0101298
0.0105984	0.009638
0.0109354	0.00977657
0.0112777	0.00995124
0.0116219	0.00989558
0.0119783	0.0101565
0.0123279	0.00987147
0.0126328	0.00969276
0.0129147	0.00948415
0.0132064	0.00940499
0.0135081	0.00946714
0.0138567	0.00953093
0.0141729	0.00913502
0.0144995	0.0092907
0.014844	0.00947661
0.0151923	0.00955192
0.0155201	0.00941879
0.015803	0.00906851
0.0160844	0.00901404
0.0163949	0.00907935
0.01673	0.00906736
0.0170597	0.00935676
0.0173901	0.00958266
0.0177399	0.00958569
0.0180536	0.00987769
0.0183352	0.00981383
0.0186207	0.0098638
0.0189287	0.0102153
0.0192154	0.0101218
0.0194838	0.0100548
0.0197573	0.010315
0.0200109	0.0108346
0.0202649	0.0112582
0.0205569	0.0110204
0.0208885	0.0103001
0.0211981	0.0100951
0.0215125	0.0101146
0.0218205	0.0103877
0.0221194	0.0105523
0.0224055	0.0104867
0.0226758	0.0106143
0.0229508	0.0105636
0.0232849	0.010345
0.0236059	0.0104415
0.0239218	0.0107389
0.024227	0.0107276
0.0245284	0.0108586
0.0248427	0.0103524
0.0251539	0.0104486
0.0254758	0.010947
0.0258325	0.0107104
0.0261626	0.0103224
0.0264851	0.0104551
0.0268136	0.0106714
0.0271276	0.0111352
0.0274815	0.011492
0.0277987	0.0114537
0.0281353	0.011646
0.0284374	0.0115254
0.0287617	0.0111626
0.0291113	0.011411
0.0294193	0.0117305
0.0297242	0.011867
0.0300511	0.012043
0.0303887	0.0118062
0.0306879	0.0120459
0.0310095	0.0121454
0.031326	0.0123048
0.0316413	0.012456
0.0319874	0.0125213
0.032286	0.0130815
0.0326176	0.0134316
0.0329178	0.0133114
0.0332459	0.0129686
0.0335574	0.0126197
0.033889	0.0121564
0.0342172	0.0121894
0.0345274	0.0122762
0.0348443	0.0120865
0.0351592	0.0119741
0.0354764	0.0112203
0.0357891	0.0108322
0.0360925	0.0109477
0.0364194	0.0106444
0.0367007	0.0101752
0.0369983	0.0101149
0.0372731	0.010147
0.0375295	0.0102723
0.0377933	0.010481
0.0381211	0.0104993
0.0384716	0.0110261
0.0388111	0.0111695
0.0391072	0.0112585
0.0394259	0.0118355
0.0397433	0.0119406
0.0400577	0.0117304
0.0403579	0.0118309
0.0406552	0.0122519
0.0409661	0.0128943
0.0412615	0.0135115
0.0415976	0.0130291
0.0419373	0.013009
0.0422749	0.0127113
0.042582	0.0126743
0.042908	0.0130599
0.0432588	0.0132434
0.0435986	0.0134462
0.0439113	0.0132292
0.0442363	0.0132302
0.0445902	0.0133618
0.0448967	0.0136644
0.0451969	0.0136295
0.0455065	0.0142452
0.0458705	0.0144307
0.046198	0.0147557
0.0465372	0.015128
0.0468861	0.014688
0.0472472	0.0145895
0.0476122	0.0148399
0.0479303	0.0152211
0.0482301	0.0155773
0.0485369	0.0154841
0.0488179	0.0152528
0.0491169	0.0149468
0.0494372	0.0152113
0.0496971	0.0157982
0.0500105	0.0167901
0.0503654	0.0172474
0.0506976	0.0168309
0.0510368	0.016207
0.0513979	0.0158181
0.051761	0.0162475
0.0521029	0.0162843
0.0524044	0.016435
0.0527065	0.016611
0.0530032	0.016468
0.0532942	0.01651
0.0535988	0.0164972
0.0538899	0.0163193
0.054213	0.0167153
0.0545481	0.0172793
0.0548747	0.0176719
0.0552016	0.0186839
0.0555382	0.0192094
0.0558651	0.018798
0.0561518	0.0188747
0.0564215	0.0190167
0.0567452	0.0196821
0.0570627	0.0205893
0.0573553	0.0207473
0.0576304	0.0208454
0.0579428	0.0207145
0.0582323	0.0201144
0.0585231	0.0201845
0.058789	0.0210884
0.0590467	0.0212676
0.0593148	0.0215083
0.0596244	0.0213247
0.0599249	0.0209744
0.060211	0.0209666
0.0604785	0.0209141
0.0607592	0.0210467
0.0610908	0.0213547
0.0614205	0.0218367
0.0617584	0.021951
0.0620762	0.0219657
0.0623905	0.0213432
0.062691	0.0211587
0.0629877	0.0212148
0.0632942	0.0219695
0.0636459	0.0225968
0.0639574	0.0224978
0.0643151	0.0226277
0.0646537	0.0218958
0.0649633	0.0215176
0.065332	0.0217806
0.0656441	0.0221089
0.0659829	0.0221367
0.0662822	0.0221196
0.0666207	0.0217172
0.0669577	0.0217023
0.0672535	0.0222202
0.0676014	0.0224301
0.0679148	0.023047
0.068237	0.0234235
0.068545	0.0231697
0.0688751	0.0233925
0.0692111	0.0236882
0.0695383	0.0237212
0.0698231	0.0240888
0.0701496	0.0242531
0.0704495	0.0249148
0.070783	0.025216
0.0710851	0.0250455
0.0714161	0.0246105
0.0717291	0.0250649
0.0720485	0.0256366
0.0723449	0.0265248
0.0726925	0.0272104
0.073005	0.0269278
0.0733074	0.0266743
0.0736321	0.025857
0.0739376	0.0258929
0.0742406	0.0265937
0.0745474	0.027443
0.0747932	0.0275761
0.0750333	0.0275705
0.0753049	0.0272815
0.0756048	0.0275391
0.0758864	0.0275269
0.0761768	0.0280696
0.0765349	0.0286852
0.0768649	0.0288976
0.0772327	0.0289126
0.0775552	0.0286921
0.0778927	0.0281963
0.0782306	0.0279294
0.0785626	0.0280985
0.0789002	0.0286573
0.0792227	0.0294932
0.0795461	0.029468
0.079867	0.0291452
0.0801738	0.0290615
0.0805108	0.0290689
0.0808304	0.0296514
0.0811683	0.0304427
0.0814622	0.0308048
0.0818077	0.0309526
0.0821475	0.0304856
0.0824709	0.0302818
0.0828013	0.0303514
0.083148	0.0306999
0.0835141	0.0306825
0.0838775	0.0311744
0.0842236	0.0310951
0.0845332	0.0313255
0.0848321	0.0311197
0.0851336	0.0306249
0.0854337	0.0308068
0.0857421	0.0311949
0.0860435	0.0317685
0.0863484	0.0324773
0.0866536	0.0324461
0.0869488	0.0321146
0.0872461	0.0322655
0.087546	0.0324011
0.0878726	0.033292
0.0882092	0.0336128
0.0885591	0.0334319
0.0889422	0.0332129
0.0893216	0.0329233
0.0896551	0.0325958
0.0900003	0.0334895
0.0903558	0.0337745
0.090705	0.0340894
0.0909973	0.0345166
0.0912855	0.0344336
0.0915863	0.0349042
0.0919198	0.0351123
0.0922357	0.0349943
0.0925548	0.0355628
0.092855	0.0361847
0.0931385	0.0363989
0.0934192	0.0365741
0.0937322	0.0360807
0.0940117	0.0355315
0.09432	0.0356905
0.0946045	0.0360699
0.0948827	0.0369985
0.0951857	0.0377602
0.0954922	0.0372531
0.0957663	0.0369071
0.0960287	0.0365661
0.096288	0.0368063
0.0965486	0.0377298
0.0968563	0.0381728
0.0971813	0.0382619
0.0975023	0.0382383
0.0978166	0.0379101
0.0981309	0.038044
0.0984409	0.0382299
0.0987175	0.0383871
0.0989771	0.0386817
0.0992751	0.0389639
0.0996032	0.0389112
0.0999226	0.0390247
0.100236	0.0385667
0.100543	0.0378694
0.10087	0.0379872
0.10118	0.0382937
0.101485	0.0389937
0.10183	0.0395435
0.102157	0.0392485
0.102509	0.0390543
0.102847	0.0389073
0.10317	0.039239
0.103512	0.0400768
0.103866	0.040929
0.104196	0.0410255
0.104507	0.0409863
0.104832	0.040743
0.105156	0.0405694
0.105474	0.0410903
0.105793	0.0410824
0.106098	0.0415322
0.106407	0.0416404
0.106698	0.0418006
0.107029	0.041774
0.107325	0.0417626
0.107665	0.0415704
0.10799	0.0416632
0.10831	0.0419969
0.108623	0.0420467
0.108937	0.0424133
0.109284	0.041963
0.109577	0.0421323
0.109913	0.0419903
0.110217	0.0422625
0.110545	0.0426957
0.11085	0.0430379
0.111173	0.0432011
0.11148	0.0429361
0.111815	0.0428738
0.112122	0.043159
0.112445	0.0436309
0.112747	0.0434221
0.113044	0.0434672
0.113329	0.0435778
0.113616	0.0431705
0.113892	0.0427449
0.114165	0.0426688
0.114457	0.0430419
0.114808	0.0436655
0.115164	0.0436229
0.115469	0.0439134
0.115808	0.0437132
0.116145	0.0433982
0.116484	0.0431895
0.116782	0.0438794
0.117092	0.0447942
0.117446	0.0453419
0.117776	0.0453049
0.11807	0.0450905
0.118398	0.0451192
0.118712	0.0451934
0.119038	0.0459281
0.119393	0.0466145
0.119714	0.0470317
0.120038	0.0470175
0.120366	0.0467739
0.120678	0.0468346
0.121012	0.0470947
0.121342	0.0472421
0.121681	0.0478293
0.122041	0.0482346
0.122408	0.048219
0.122716	0.0483243
0.123021	0.0483862
0.12333	0.0480416
0.123643	0.0485045
0.123976	0.0484962
0.124292	0.0489589
0.124616	0.0491023
0.124941	0.0485554
0.125259	0.048478
0.125542	0.0486294
0.125845	0.048826
0.126167	0.0491006
0.126469	0.0492153
0.126796	0.0487941
0.127124	0.0490376
0.127485	0.0487096
0.127842	0.0488371
0.128146	0.0492007
0.128429	0.0488758
0.128743	0.0489378
0.129075	0.0492455
0.129375	0.0491544
0.129697	0.0496663
0.130011	0.0499295
0.130316	0.049701
0.130611	0.0499851
0.130921	0.0501567
0.131228	0.0503048
0.131559	0.0505765
0.131882	0.0506294
0.132166	0.0503191
0.132458	0.0503411
0.132761	0.0503796
0.133051	0.0507856
0.133372	0.0513521
0.133664	0.0514599
0.133972	0.0515506
0.134299	0.0515814
0.134593	0.051701
0.134903	0.0518749
0.135178	0.0520673
0.135453	0.0523526
0.135728	0.0525105
0.135987	0.0525031
0.136245	0.0525772
0.136557	0.0527773
0.13687	0.0528491
0.137159	0.053185
0.137444	0.0532763
0.137731	0.0533124
0.138081	0.0535629
0.138443	0.0535048
0.138772	0.0535633
0.139119	0.05374
0.139455	0.0536023
0.139785	0.0536084
0.140143	0.0536427
0.140478	0.0535279
0.140796	0.0534538
0.141113	0.0534563
0.14142	0.0534744
0.141711	0.0537866
0.142037	0.0538993
0.14236	0.0538199
0.142658	0.0539644
0.143004	0.0539926
0.143323	0.0544174
0.143655	0.054542
0.143954	0.0546603
0.144269	0.0549433
0.144598	0.0550757
0.144895	0.0553762
0.145257	0.0560325
0.145588	0.0561876
0.145891	0.056566
0.14619	0.0566704
0.146499	0.0563971
0.146829	0.0569233
0.147124	0.0574385
0.147462	0.0576094
0.147805	0.0577111
0.148137	0.0576777
0.148467	0.0576778
0.148789	0.0578732
0.149116	0.057594
0.149455	0.0575856
0.149789	0.0577177
0.150106	0.0576365
0.15041	0.0578421
0.150685	0.0578895
0.150935	0.0579566
0.15117	0.0582112
0.151442	0.0580562
0.151755	0.0582982
0.152076	0.0589601
0.152395	0.0591191
0.152703	0.0591867
0.153011	0.0593256
0.153336	0.0594029
0.153641	0.059677
0.153941	0.059806
0.15424	0.059567
0.154549	0.059707
0.154905	0.0597127
0.155221	0.0596136
0.155534	0.0599047
0.155863	0.0598378
0.156179	0.0600075
0.156531	0.0602266
0.156855	0.0602496
0.157202	0.0604241
0.157518	0.060523
0.157843	0.0602048
0.158178	0.0602964
0.15853	0.0601365
0.158891	0.0602168
0.159262	0.061054
0.159619	0.0610465
0.159906	0.0610257
0.160198	0.0612174
0.160484	0.0615269
0.160817	0.0619697
0.161125	0.0623896
0.161447	0.0623033
0.161766	0.0626761
0.162115	0.0628452
0.162488	0.0627488
0.162864	0.0631923
0.163187	0.0631563
0.163489	0.0630033
0.163797	0.0628712
0.164113	0.0627308
0.164429	0.0630568
0.16476	0.0633446
0.165065	0.0633377
0.165364	0.0635748
0.165666	0.063999
0.165986	0.0641388
0.166302	0.0647085
0.166609	0.0648803
0.166922	0.0646889
0.167236	0.0649243
0.167558	0.0652362
0.167875	0.0656906
0.168208	0.0658603
0.168496	0.0658664
0.168785	0.0656267
0.169084	0.0653702
0.169383	0.0653034
0.169684	0.0656476
0.169972	0.0658448
0.170269	0.0659446
0.170576	0.0659708
0.170884	0.065811
0.171202	0.0662804
0.171514	0.0662984
0.171789	0.066427
0.17211	0.0667178
0.172417	0.0666447
0.172719	0.0665367
0.173035	0.0666612
0.173351	0.0663274
0.173662	0.066355
0.173954	0.0668037
0.174238	0.0667536
0.174494	0.066897
0.17475	0.0666961
0.17504	0.0663668
0.175378	0.06663
0.175692	0.0669108
0.176	0.0673262
0.176298	0.0677912
0.176587	0.067595
0.176887	0.0675065
0.177212	0.0678057
0.177554	0.0682169
0.177905	0.0686205
0.178221	0.0686603
0.178577	0.0685044
0.178936	0.0686861
0.179266	0.0687771
0.179599	0.0690833
0.179917	0.069078
0.180236	0.0689706
0.180561	0.0688851
0.180877	0.0686762
0.181205	0.0684922
0.1815	0.0688981
0.181811	0.0690344
0.182117	0.0690876
0.182418	0.0693032
0.182727	0.0694515
0.183066	0.0698145
0.183398	0.0697516
0.183701	0.0692231
0.183998	0.0692439
0.184336	0.0693329
0.18467	0.0693232
0.184978	0.0696053
0.185284	0.0696556
0.185621	0.0695696
0.185963	0.0698377
0.186297	0.0698983
0.186625	0.0702324
0.186952	0.0705691
0.187267	0.0707358
0.187557	0.0713378
0.187851	0.07163
0.188142	0.0714911
0.188396	0.0717781
0.188699	0.0719835
0.189009	0.0718905
0.18932	0.0723069
0.189642	0.0724673
0.189947	0.0729314
0.190258	0.0728596
0.190557	0.0722793
0.190854	0.07221
0.191157	0.0727125
0.191487	0.0729843
0.191815	0.0732007
0.192166	0.0729629
0.19249	0.0727188
0.192812	0.0727194
0.193139	0.0726649
0.19346	0.0731328
0.193772	0.0735987
0.194098	0.0736603
0.194424	0.0737243
0.194753	0.0737964
0.195083	0.0737615
0.195413	0.0740137
0.195752	0.074013
0.196115	0.0741497
0.196511	0.0742948
0.196854	0.0741793
0.19718	0.0746087
0.197528	0.0751215
0.197882	0.0747792
0.198206	0.074744
0.198472	0.07469
0.198765	0.0748611
0.199082	0.0752612
0.19936	0.0752595
0.199649	0.0752268
0.199985	0.0752968
0.200305	0.0751416
0.200648	0.0752786
0.201002	0.0757696
0.20136	0.0753681
0.201664	0.0754491
0.201975	0.0754678
0.202297	0.0754023
0.202628	0.0755379
0.202985	0.075727
0.203337	0.0760213
0.203618	0.0762766
0.203892	0.0756571
0.204175	0.0751706
0.204466	0.0753301
0.204752	0.0754827
0.205041	0.075881
0.205351	0.0756243
0.20567	0.075363
0.205996	0.075471
0.206337	0.0753335
0.20668	0.0751992
0.207017	0.0755429
0.207315	0.0755554
0.2076	0.0758191
0.207887	0.0759899
0.208174	0.0755735
0.208486	0.0758397
0.20879	0.0758234
0.209068	0.0756761
0.209399	0.0757697
0.20969	0.0755059
0.209983	0.0752682
0.210276	0.0755475
0.210595	0.0751043
0.210902	0.0749297
0.211191	0.0749151
0.211455	0.074803
0.211704	0.074991
0.211966	0.0748398
0.212274	0.074677
0.212586	0.0750826
0.212915	0.075425
0.213231	0.0752906
0.21355	0.075394
0.213861	0.0752533
0.214178	0.0755405
0.214482	0.0756849
0.214791	0.0756813
0.215124	0.07574
0.215478	0.075364
0.21578	0.0751926
0.216101	0.0753356
0.216479	0.0753723
0.216811	0.0754295
0.21713	0.0754931
0.217454	0.0751235
0.217762	0.0751621
0.218073	0.075302
0.21839	0.074997
0.218702	0.0755865
0.219042	0.0755272
0.219382	0.0755103
0.219714	0.0758284
0.220041	0.0759449
0.220367	0.0759039
0.220687	0.0760055
0.221021	0.0756599
0.221345	0.0756392
0.221646	0.0760358
0.221953	0.0759161
0.222241	0.0763777
0.222527	0.0764379
0.222813	0.0764541
0.223101	0.0763869
0.223402	0.0762453
0.223734	0.0764033
0.22403	0.0766393
0.224389	0.0765625
0.224711	0.0767884
0.22501	0.0768133
0.225368	0.0762872
0.225664	0.0761266
0.225962	0.0760206
0.226265	0.076038
0.226571	0.0763848
0.22686	0.0762836
0.22714	0.0763905
0.227409	0.0762052
0.227718	0.0759267
0.22807	0.0758036
0.228373	0.0761094
0.228731	0.0759889
0.229046	0.0760303
0.229399	0.0761084
0.229712	0.07606
0.23005	0.0761055
0.230368	0.0759426
0.230671	0.0759037
0.231012	0.0758133
0.231336	0.0756508
0.231654	0.075331
0.231971	0.0754525
0.232291	0.0750914
0.232592	0.0751857
0.232926	0.0749645
0.233247	0.0749608
0.233566	0.0752711
0.233866	0.0758492
0.234199	0.0762016
0.234509	0.0765407
0.234841	0.0767163
0.23516	0.0769197
0.235485	0.077277
0.235812	0.0772198
0.236154	0.0775457
0.236515	0.0774564
0.23688	0.0775527
0.23724	0.0778165
0.237558	0.0778923
0.237835	0.0777987
0.238129	0.0779356
0.238431	0.0778283
0.238751	0.0782573
0.239057	0.0784052
0.239368	0.0781505
0.23969	0.0781193
0.240048	0.0779695
0.240438	0.0782377
0.240781	0.0785292
0.2411	0.0786358
0.241427	0.0784985
0.241754	0.07839
0.242098	0.0783013
0.2424	0.0786398
0.24268	0.0792054
0.242977	0.0794641
0.243273	0.0795394
0.24356	0.0788063
0.243845	0.0788244
0.244162	0.0792668
0.244459	0.07914
0.244755	0.0792003
0.245039	0.0789378
0.245362	0.0788002
0.245695	0.0790093
0.245994	0.0793273
0.246295	0.0791832
0.246604	0.0794353
0.246897	0.0794243
0.247178	0.0795928
0.24749	0.0801892
0.247805	0.0800714
0.248116	0.0800286
0.248412	0.079979
0.248707	0.0799741
0.249017	0.0805283
0.249303	0.0809742
0.249575	0.0810015
0.249831	0.0808703
0.250122	0.0803419
0.250458	0.0803068
0.250795	0.0806112
0.251135	0.081101
0.251459	0.0813676
0.251746	0.0813407
0.25201	0.0809002
0.252256	0.0809
0.252561	0.0807898
0.252897	0.0805601
0.253233	0.0806397
0.25358	0.0802362
0.253956	0.0804285
0.254302	0.0802499
0.254641	0.0801637
0.254975	0.0799167
0.255283	0.079791
0.2556	0.0797671
0.255924	0.0803478
0.256231	0.0803779
0.256563	0.0801478
0.256897	0.0805104
0.257202	0.0805325
0.257538	0.080637
0.25784	0.0805363
0.258148	0.0804562
0.258483	0.0805051
0.258797	0.0806991
0.259152	0.0803668
0.259457	0.0808347
0.259756	0.0815137
0.260068	0.0817548
0.260381	0.0817642
0.260695	0.0819709
0.261008	0.0826416
0.26131	0.0829386
0.261635	0.0831579
0.261934	0.0828852
0.262261	0.0832116
0.262606	0.0833039
0.262912	0.0834639
0.263233	0.0830737
0.263539	0.0830713
0.263842	0.083065
0.264141	0.0828322
0.264407	0.0832096
0.264647	0.0832031
0.264914	0.0829554
0.26523	0.0823937
0.265535	0.0824961
0.265854	0.0828394
0.266168	0.0837304
0.266482	0.0840442
0.266797	0.0840092
0.267106	0.0839662
0.267439	0.0840125
0.267795	0.084184
0.26813	0.084884
0.26847	0.0850738
0.268765	0.0846729
0.269112	0.0845003
0.26944	0.0843587
0.269789	0.0846649
0.270102	0.0844031
0.270397	0.0842395
0.270754	0.0845051
0.271082	0.0847425
0.271392	0.0847218
0.27173	0.0848549
0.272047	0.0848882
0.272393	0.0847299
0.272748	0.0848128
0.273103	0.0849963
0.27346	0.0854557
0.273803	0.085574
0.274105	0.0848718
0.274393	0.0845281
0.274724	0.0847226
0.275024	0.0854352
0.27533	0.0864013
0.275637	0.0865123
0.275937	0.0864618
0.27625	0.0862595
0.276565	0.0862421
0.276896	0.086509
0.277216	0.086679
0.277565	0.0867297
0.277948	0.087027
0.278301	0.087104
0.278607	0.086925
0.27892	0.0872748
0.279244	0.087297
0.27957	0.0874147
0.279912	0.0878395
0.280217	0.0879907
0.280492	0.0886984
0.280796	0.0887629
0.281075	0.0883733
0.281403	0.0882231
0.281685	0.0880637
0.282008	0.0876033
0.282295	0.0877501
0.282576	0.0873488
0.282871	0.0873236
0.283207	0.0876431
0.283506	0.0874371
0.283822	0.0878187
0.284124	0.0881009
0.284398	0.088538
0.284722	0.0889804
0.285053	0.0898212
0.285332	0.0899958
0.285656	0.0905411
0.285974	0.0905949
0.286288	0.0906441
0.286593	0.0910287
0.286867	0.0914113
0.287112	0.0917944
0.287354	0.0916715
0.28765	0.091661
0.28796	0.0915369
0.288257	0.0912964
0.288523	0.0910092
0.288815	0.0908739
0.289139	0.0907495
0.289474	0.0909308
0.289797	0.0910234
0.290093	0.0911634
0.29039	0.0916788
0.290699	0.091618
0.291065	0.0915603
0.291393	0.0921573
0.29175	0.0928027
0.292099	0.093514
0.292411	0.0940525
0.292741	0.0940096
0.293077	0.0942782
0.293419	0.0942324
0.293737	0.0938554
0.29406	0.0940932
0.2944	0.0939049
0.29472	0.0933357
0.295039	0.0932891
0.295368	0.0933541
0.295736	0.093503
0.296084	0.0937384
0.296426	0.0933403
0.296764	0.0935305
0.297088	0.0936411
0.297418	0.0937269
0.297737	0.0943763
0.298025	0.0950679
0.298316	0.0954345
0.298603	0.0955207
0.298886	0.0950946
0.299148	0.0949023
0.29941	0.0950798
0.299694	0.0949624
0.300027	0.0952998
0.300371	0.0954874
0.300705	0.095544
0.301022	0.095805
0.301344	0.0956972
0.301631	0.0956292
0.301901	0.0961344
0.302159	0.0964179
0.302435	0.0967367
0.302755	0.0969377
0.303099	0.0968348
0.303459	0.0968592
0.30383	0.0972059
0.304161	0.0977367
0.304458	0.0984384
0.304782	0.0987008
0.305113	0.0986737
0.305431	0.0989916
0.305764	0.0993187
0.306082	0.0995993
0.306391	0.0999994
0.306684	0.100338
0.307025	0.10062
0.307366	0.100615
0.307673	0.100405
0.307987	0.100341
0.30833	0.100003
0.308656	0.099678
0.308974	0.0998451
0.309289	0.100058
0.309601	0.100215
0.309925	0.100188
0.310228	0.0998732
0.310574	0.0997285
0.310895	0.10003
0.311211	0.100252
0.311548	0.101165
0.311896	0.101355
0.312246	0.101293
0.312612	0.101445
0.312941	0.101636
0.313235	0.102087
0.313539	0.102347
0.313831	0.102283
0.31414	0.10221
0.314448	0.102512
0.314756	0.102503
0.31508	0.102739
0.31543	0.102692
0.315792	0.10271
0.316151	0.102796
0.316504	0.102534
0.316825	0.102636
0.317131	0.102928
0.317444	0.102849
0.317752	0.102821
0.318066	0.103271
0.318384	0.103789
0.318667	0.10442
0.318967	0.104555
0.319248	0.104409
0.319571	0.104618
0.319849	0.104901
0.320163	0.104954
0.320468	0.105202
0.320767	0.105183
0.32106	0.104846
0.32139	0.104608
0.321666	0.104255
0.321982	0.104429
0.322282	0.104397
0.322577	0.104489
0.322882	0.104396
0.323181	0.104871
0.323467	0.105458
0.323743	0.105894
0.324011	0.105993
0.324279	0.106366
0.324593	0.106983
0.3249	0.107224
0.325203	0.107765
0.325497	0.107991
0.325785	0.10842
0.326082	0.108441
0.326428	0.107938
0.326784	0.108018
0.327102	0.10858
0.327387	0.108478
0.327713	0.10841
0.328024	0.108193
0.328301	0.108134
0.328584	0.108362
0.328932	0.108031
0.329303	0.107637
0.329627	0.108133
0.329956	0.108673
0.330304	0.108676
0.330641	0.108899
0.330949	0.108731
0.331261	0.109236
0.331623	0.109452
0.331919	0.109636
0.332246	0.110066
0.332544	0.110348
0.332899	0.110411
0.333211	0.110291
0.333528	0.110469
0.333875	0.110768
0.334168	0.11116
0.334508	0.111141
0.334814	0.111495
0.335131	0.111645
0.335454	0.111793
0.335776	0.11262
0.336103	0.112838
0.336412	0.112975
0.336732	0.112936
0.337034	0.11316
0.337357	0.113572
0.337653	0.113804
0.338011	0.113646
0.338325	0.113942
0.338618	0.114301
0.33895	0.11433
0.339255	0.114446
0.339522	0.114002
0.339771	0.113832
0.340027	0.113496
0.340327	0.113405
0.340681	0.113491
0.341026	0.113844
0.341358	0.11363
0.341674	0.113331
0.342027	0.112964
0.342323	0.112829
0.342667	0.113133
0.343002	0.113237
0.343288	0.113602
0.343627	0.113745
0.343964	0.113769
0.344262	0.113828
0.344593	0.114017
0.344914	0.114269
0.345263	0.114594
0.345562	0.11486
0.345879	0.115428
0.346216	0.115989
0.346507	0.11595
0.34682	0.115905
0.347154	0.116317
0.347453	0.116608
0.347766	0.117118
0.348092	0.117498
0.348436	0.117438
0.348787	0.117639
0.349132	0.117248
0.349498	0.117083
0.349857	0.117339
0.350167	0.117617
0.350444	0.117449
0.350742	0.117495
0.351078	0.117358
0.351363	0.117672
0.351659	0.11778
0.351988	0.11751
0.352334	0.118079
0.3527	0.11865
0.353079	0.119161
0.353401	0.119552
0.3537	0.119886
0.354011	0.119732
0.354341	0.11981
0.354683	0.119506
0.355027	0.119913
0.35533	0.120546
0.355602	0.120475
0.355891	0.120534
0.35618	0.120145
0.356471	0.119939
0.356782	0.119977
0.357087	0.119968
0.357401	0.119727
0.357723	0.119513
0.358041	0.119297
0.358344	0.119317
0.358658	0.119322
0.358965	0.11925
0.359262	0.119449
0.359543	0.119384
0.359834	0.119615
0.36012	0.119925
0.360412	0.120096
0.360706	0.120521
0.361025	0.120981
0.361341	0.121183
0.361647	0.121478
0.361956	0.121351
0.362265	0.121326
0.362584	0.121307
0.362891	0.121103
0.363188	0.121252
0.363465	0.12169
0.363736	0.121585
0.363997	0.12181
0.364311	0.121666
0.36464	0.121513
0.364965	0.121713
0.365278	0.121761
0.365589	0.122008
0.365899	0.122384
0.366199	0.122672
0.366501	0.122687
0.366815	0.123382
0.367155	0.123206
0.367519	0.12345
0.367838	0.123805
0.368169	0.123933
0.368503	0.124561
0.368827	0.124883
0.369141	0.125216
0.369465	0.125611
0.369796	0.125778
0.37014	0.125533
0.370491	0.125529
0.370852	0.125362
0.37122	0.125183
0.371569	0.125271
0.37187	0.124894
0.372166	0.125018
0.372496	0.124751
0.372769	0.124345
0.373072	0.124298
0.373388	0.124262
0.373702	0.124405
0.37401	0.125041
0.374317	0.125318
0.374617	0.12565
0.374904	0.126203
0.375194	0.126616
0.375489	0.127262
0.375767	0.127709
0.376044	0.128101
0.376367	0.128592
0.376677	0.12882
0.376993	0.128973
0.377306	0.129582
0.377613	0.129739
0.377941	0.129864
0.378266	0.129992
0.378602	0.130231
0.378932	0.1306
0.379257	0.130832
0.379592	0.130889
0.379922	0.13135
0.380243	0.131575
0.380571	0.131993
0.380898	0.132489
0.381226	0.132931
0.38154	0.133502
0.381843	0.133592
0.382164	0.134025
0.382485	0.134681
0.382822	0.13537
0.383158	0.135673
0.383449	0.136058
0.383779	0.136072
0.384081	0.136727
0.384378	0.137214
0.3847	0.137078
0.385005	0.137663
0.385344	0.138074
0.385635	0.138329
0.385968	0.138779
0.386309	0.139306
0.386637	0.139782
0.386948	0.140483
0.387268	0.140814
0.387604	0.141093
0.387951	0.141576
0.388317	0.141471
0.388673	0.141628
0.388975	0.142057
0.38927	0.142478
0.389561	0.143177
0.389881	0.143724
0.390213	0.143855
0.390547	0.144085
0.390879	0.144461
0.391215	0.14496
0.391546	0.145379
0.391829	0.145513
0.392104	0.145903
0.392401	0.146181
0.392672	0.145873
0.392909	0.145531
0.393191	0.14541
0.393624	0.145408
0.394057	0.145717
0.394441	0.146081
0.394808	0.146984
0.395136	0.147967
0.395463	0.148273
0.395785	0.148299
0.396087	0.148795
0.396351	0.14957
0.396632	0.150717
0.396921	0.151204
0.397176	0.151564
0.397449	0.152088
0.397717	0.152439
0.397987	0.152434
0.398248	0.152579
0.398554	0.152847
0.398875	0.153145
0.399167	0.153529
0.399503	0.153847
0.399792	0.154384
0.400113	0.154619
0.400423	0.154715
0.400723	0.154758
0.400995	0.155124
0.401258	0.155671
0.401529	0.156236
0.401859	0.156598
0.402197	0.156805
0.402537	0.156851
0.402865	0.156934
0.403193	0.157377
0.403526	0.157879
0.403872	0.158158
0.404185	0.158353
0.404525	0.158652
0.404828	0.159038
0.40516	0.159293
0.405464	0.159026
0.405812	0.159724
0.40613	0.16056
0.406428	0.161005
0.406763	0.16131
0.407049	0.161472
0.407364	0.161995
0.407696	0.162655
0.408029	0.163243
0.408322	0.164169
0.408648	0.165373
0.408975	0.165337
0.409299	0.165577
0.409596	0.165951
0.409915	0.166278
0.410227	0.16723
0.410549	0.167383
0.410877	0.167635
0.41117	0.168189
0.41149	0.168429
0.411817	0.1687
0.412119	0.169142
0.412442	0.169401
0.412759	0.170117
0.413066	0.170781
0.413373	0.17087
0.413703	0.171682
0.414025	0.172256
0.41434	0.172465
0.414615	0.172988
0.414861	0.173613
0.415111	0.174287
0.415407	0.174792
0.415719	0.174666
0.416035	0.175143
0.416354	0.176074
0.41668	0.176749
0.416998	0.177146
0.41733	0.177695
0.417674	0.178134
0.41802	0.178462
0.418353	0.178757
0.4187	0.179086
0.419041	0.180144
0.419378	0.180534
0.419708	0.180733
0.42004	0.181102
0.420368	0.181574
0.420701	0.182113
0.421031	0.182464
0.421313	0.183017
0.421615	0.183946
0.421951	0.184836
0.422248	0.185331
0.422587	0.185812
0.422927	0.186096
0.423249	0.186585
0.423565	0.187172
0.423898	0.187749
0.424227	0.188776
0.424553	0.189329
0.424906	0.189418
0.425261	0.18995
0.425561	0.190246
0.425858	0.190869
0.426164	0.191611
0.426479	0.19172
0.426807	0.192034
0.42715	0.192358
0.427515	0.192343
0.427862	0.192849
0.42817	0.193464
0.42847	0.193463
0.428772	0.19406
0.429098	0.194759
0.429432	0.195314
0.429771	0.195668
0.4301	0.195751
0.430375	0.196269
0.430669	0.197301
0.430969	0.197895
0.431276	0.198197
0.431602	0.198751
0.431943	0.19892
0.432273	0.198905
0.4326	0.198802
0.432882	0.199283
0.433179	0.199616
0.433466	0.199552
0.433751	0.199505
0.434034	0.199733
0.434326	0.200269
0.434611	0.200481
0.434878	0.200449
0.435145	0.20036
0.435413	0.200838
0.435709	0.200865
0.436026	0.200978
0.436328	0.201141
0.43663	0.200951
0.436916	0.201545
0.437207	0.201703
0.437501	0.201046
0.437832	0.20067
0.438154	0.200175
0.438505	0.199777
0.438827	0.199849
0.439152	0.200242
0.439495	0.200735
0.439788	0.201031
0.440128	0.199715
0.440449	0.199018
0.440761	0.199419
0.44109	0.200074
0.44142	0.200744
0.441738	0.201217
0.44205	0.201599
0.442379	0.201371
0.442712	0.200815
0.44302	0.200588
0.443344	0.201254
0.443659	0.201444
0.443978	0.202191
0.444281	0.202336
0.444598	0.202607
0.4449	0.202376
0.445192	0.201769
0.445475	0.201439
0.445751	0.201701
0.44605	0.201821
0.446382	0.201896
0.44674	0.202147
0.447055	0.2013
0.44735	0.200987
0.447692	0.200701
0.44801	0.200536
0.448344	0.200938
0.448659	0.201151
0.448973	0.20117
0.44932	0.201126
0.449637	0.201098
0.449955	0.200957
0.450259	0.201596
0.450571	0.201868
0.450913	0.202327
0.451238	0.20274
0.451517	0.202971
0.451826	0.203259
0.452098	0.202963
0.452348	0.202725
0.452629	0.20256
0.45296	0.202533
0.453297	0.202565
0.453611	0.202383
0.453932	0.20202
0.454251	0.202172
0.454571	0.202234
0.454892	0.202718
0.45523	0.203378
0.455582	0.203753
0.455933	0.204227
0.456281	0.20499
0.456604	0.205382
0.456912	0.206173
0.457235	0.206794
0.457538	0.207225
0.457853	0.207798
0.458172	0.20796
0.458472	0.208456
0.458771	0.209197
0.459087	0.20975
0.459415	0.210311
0.459762	0.211099
0.460129	0.211655
0.460448	0.21252
0.460767	0.213022
0.4611	0.213511
0.4614	0.214292
0.461702	0.214797
0.462004	0.215567
0.46231	0.216355
0.462636	0.216793
0.462947	0.217052
0.463275	0.217534
0.463596	0.21785
0.463933	0.218578
0.464293	0.219143
0.46468	0.219849
0.465041	0.220916
0.465361	0.221698
0.465684	0.222178
0.466021	0.222573
0.466372	0.222953
0.466688	0.223525
0.466972	0.224466
0.46726	0.225158
0.467563	0.226047
0.467865	0.226497
0.468176	0.226679
0.468482	0.226915
0.468782	0.227291
0.4691	0.228154
0.469436	0.229021
0.469772	0.229408
0.470095	0.229664
0.470399	0.230422
0.470683	0.231005
0.470986	0.231739
0.471273	0.232613
0.471563	0.233216
0.471874	0.234077
0.472197	0.234651
0.472465	0.235373
0.472787	0.23619
0.473111	0.236658
0.473403	0.237143
0.473708	0.237608
0.473988	0.238203
0.474285	0.238684
0.474577	0.239045
0.474857	0.239489
0.47512	0.240271
0.475389	0.240807
0.475702	0.241561
0.476015	0.242205
0.476326	0.242478
0.476625	0.242848
0.476931	0.243456
0.477217	0.244195
0.477534	0.245179
0.477886	0.245852
0.478204	0.246302
0.478523	0.246989
0.47888	0.247368
0.479219	0.248201
0.479559	0.249079
0.47987	0.249789
0.480195	0.250551
0.480538	0.251034
0.480839	0.251669
0.48116	0.252444
0.481468	0.252957
0.481808	0.253497
0.48213	0.25437
0.482455	0.255065
0.482762	0.255668
0.4831	0.256249
0.483428	0.256493
0.483733	0.257319
0.484054	0.257963
0.484362	0.258593
0.484678	0.259548
0.485	0.260202
0.485322	0.260802
0.485647	0.261201
0.485968	0.261759
0.486254	0.262347
0.486598	0.263285
0.486928	0.263798
0.487213	0.264376
0.48754	0.264633
0.48783	0.264705
0.488153	0.26482
0.488479	0.264955
0.488773	0.265381
0.489088	0.265952
0.489402	0.266866
0.489686	0.26743
0.489929	0.267887
0.49017	0.26809
0.490458	0.26891
0.490772	0.269752
0.491099	0.270729
0.491414	0.271699
0.491717	0.272182
0.492042	0.272303
0.492369	0.272642
0.492702	0.27292
0.493038	0.273541
0.493376	0.27416
0.493704	0.274478
0.494038	0.274893
0.494352	0.275552
0.494684	0.276165
0.494991	0.277256
0.495342	0.278134
0.495642	0.278546
0.495971	0.279134
0.49632	0.279386
0.496629	0.27982
0.496951	0.280329
0.497286	0.280574
0.497595	0.281125
0.497925	0.281522
0.498211	0.281854
0.498561	0.282709
0.49888	0.283046
0.499232	0.282899
0.499555	0.28322
0.499872	0.284024
0.500199	0.284734
0.500524	0.285479
0.500871	0.285436
0.501229	0.285978
0.501573	0.286235
0.501867	0.286089
0.502184	0.286807
0.502466	0.287764
0.502791	0.288717
0.503082	0.289382
0.503389	0.28977
0.503735	0.290243
0.504054	0.290997
0.504398	0.291033
0.50476	0.291581
0.50512	0.29234
0.505434	0.292722
0.505721	0.293187
0.506003	0.292959
0.506299	0.292784
0.5066	0.293247
0.506905	0.293906
0.507224	0.294567
0.507539	0.295345
0.507845	0.295644
0.508163	0.295864
0.508478	0.296139
0.508807	0.296785
0.509138	0.297661
0.509456	0.298268
0.509781	0.298713
0.5101	0.299014
0.510415	0.299071
0.510675	0.29922
0.51094	0.299345
0.511203	0.29957
0.511448	0.300266
0.511729	0.300791
0.512049	0.301312
0.512354	0.302079
0.512658	0.302177
0.512936	0.302297
0.513213	0.302897
0.513495	0.303637
0.513814	0.304413
0.51413	0.304645
0.514442	0.304301
0.514765	0.304371
0.515068	0.304404
0.515356	0.304323
0.515664	0.304804
0.51602	0.305665
0.516358	0.306408
0.516684	0.306906
0.517001	0.307162
0.517342	0.307888
0.517688	0.309051
0.518038	0.309544
0.518355	0.310082
0.518692	0.310536
0.519001	0.310971
0.519327	0.311049
0.519665	0.310859
0.519985	0.310858
0.520292	0.311523
0.520598	0.311978
0.520911	0.312406
0.52126	0.312642
0.521581	0.31289
0.521887	0.313193
0.522207	0.313425
0.522514	0.313621
0.522866	0.314314
0.523175	0.315127
0.523465	0.315722
0.523802	0.316294
0.52413	0.316243
0.524412	0.316717
0.524757	0.317315
0.525076	0.317957
0.525412	0.318698
0.525723	0.319024
0.526001	0.318808
0.526332	0.318824
0.526648	0.318856
0.526931	0.319159
0.52718	0.319678
0.527402	0.319768
0.527662	0.32014
0.527936	0.320552
0.528209	0.320758
0.528527	0.32141
0.528879	0.32128
0.529231	0.320365
0.529582	0.32056
0.529936	0.321272
0.530299	0.322152
0.530629	0.322616
0.530972	0.322151
0.531301	0.322091
0.531622	0.323063
0.53193	0.323765
0.532249	0.325193
0.532609	0.326461
0.532936	0.326751
0.533263	0.327084
0.533581	0.327042
0.533889	0.327281
0.534198	0.32821
0.534512	0.328727
0.534838	0.329229
0.535161	0.330007
0.535488	0.330222
0.535828	0.330602
0.536162	0.330766
0.536505	0.331323
0.536868	0.332539
0.537233	0.333682
0.537543	0.334491
0.537841	0.334925
0.538162	0.334692
0.538484	0.334347
0.538812	0.335005
0.539147	0.335553
0.539493	0.336548
0.539805	0.33642
0.540076	0.336263
0.540414	0.336443
0.540718	0.336283
0.541005	0.33608
0.541313	0.335662
0.541633	0.335491
0.541968	0.335101
0.542326	0.334683
0.542692	0.332644
0.543004	0.33047
0.54329	0.327177
0.543563	0.324143
0.54387	0.321833
0.544174	0.319253
0.544501	0.316386
0.54481	0.313397
0.545129	0.310192
0.545446	0.308072
0.54577	0.307186
0.546114	0.306705
0.546444	0.306831
0.546732	0.306973
0.547014	0.307019
0.547301	0.307541
0.547618	0.30782
0.547894	0.308203
0.548173	0.308796
0.548466	0.309105
0.548756	0.30952
0.549032	0.309679
0.549316	0.309727
0.549591	0.309729
0.549902	0.309805
0.550202	0.310375
0.550533	0.311787
0.550839	0.312913
0.551134	0.313589
0.551414	0.313688
0.551674	0.31363
0.551959	0.313725
0.552298	0.314208
0.552647	0.314405
0.552987	0.314827
0.553337	0.314704
0.553678	0.314716
0.553982	0.315038
0.554304	0.315524
0.554609	0.316125
0.554929	0.3173
0.555255	0.318534
0.555583	0.319858
0.555916	0.320796
0.556232	0.320982
0.556556	0.321087
0.556872	0.319546
0.557207	0.318488
0.557551	0.317613
0.557909	0.316681
0.558238	0.315467
0.558525	0.314413
0.558874	0.313751
0.559148	0.31378
0.559468	0.31324
0.559795	0.312511
0.560095	0.313156
0.560378	0.313524
0.56068	0.314294
0.560968	0.315561
0.561248	0.316279
0.561531	0.316818
0.561832	0.31646
0.562179	0.315962
0.562525	0.316491
0.56283	0.317205
0.563143	0.317725
0.56349	0.318195
0.563848	0.318744
0.564158	0.319092
0.564474	0.319131
0.564773	0.318804
0.565067	0.319098
0.565393	0.319679
0.565705	0.32024
0.566026	0.3215
0.566361	0.322321
0.566679	0.321592
0.566992	0.319857
0.567322	0.317769
0.567652	0.316837
0.567975	0.316362
0.568262	0.315732
0.568568	0.314987
0.568895	0.314261
0.569197	0.313122
0.569503	0.312406
0.569802	0.312832
0.570111	0.313966
0.570415	0.31592
0.570707	0.317673
0.571004	0.319329
0.571312	0.320458
0.571636	0.320732
0.571961	0.321223
0.572302	0.322308
0.572618	0.323727
0.572983	0.325146
0.573313	0.325882
0.573644	0.325704
0.573997	0.325169
0.574353	0.324719
0.574717	0.324902
0.575065	0.325806
0.575369	0.326383
0.575661	0.326537
0.57596	0.326453
0.576261	0.325402
0.57658	0.323955
0.576908	0.323135
0.577245	0.322545
0.577618	0.32234
0.578	0.321981
0.578339	0.321723
0.578662	0.32134
0.578991	0.320556
0.579324	0.320017
0.579648	0.320796
0.579939	0.32284
0.580238	0.324421
0.580542	0.32579
0.580839	0.326408
0.581138	0.326791
0.581433	0.326802
0.581737	0.327349
0.582068	0.328255
0.582397	0.328611
0.582732	0.328824
0.583074	0.328679
0.58335	0.328877
0.583623	0.328909
0.583897	0.328732
0.584223	0.328915
0.584509	0.329678
0.584818	0.329869
0.585127	0.328916
0.58541	0.327942
0.585736	0.326482
0.586042	0.325874
0.586353	0.325925
0.586642	0.326084
0.586972	0.326436
0.587258	0.325909
0.587579	0.325106
0.587874	0.325597
0.588154	0.327739
0.588423	0.329699
0.588681	0.330892
0.588974	0.330395
0.589281	0.329094
0.589617	0.329093
0.589949	0.328646
0.590239	0.328203
0.59058	0.328311
0.590903	0.328576
0.591231	0.328677
0.591549	0.327745
0.591857	0.32691
0.592163	0.326571
0.592491	0.326864
0.592806	0.326848
0.593112	0.327706
0.593408	0.328924
0.593716	0.329411
0.59401	0.32814
0.594344	0.326809
0.594697	0.327337
0.595004	0.328867
0.595353	0.330628
0.595669	0.330808
0.59599	0.328706
0.596323	0.32668
0.596669	0.325518
0.597017	0.324871
0.597371	0.324862
0.597723	0.324189
0.598064	0.323505
0.598374	0.322945
0.598668	0.322064
0.598981	0.322007
0.599264	0.323256
0.599589	0.324941
0.599906	0.327126
0.600209	0.328738
0.600497	0.329549
0.600801	0.329687
0.601124	0.329309
0.601446	0.329113
0.601773	0.330015
0.602105	0.331111
0.602413	0.332373
0.602715	0.332765
0.602993	0.331928
0.603275	0.331197
0.603528	0.331149
0.603776	0.331965
0.604076	0.332125
0.604382	0.331046
0.604711	0.329488
0.605027	0.328407
0.605344	0.327255
0.605668	0.326558
0.605995	0.325668
0.60634	0.324714
0.606697	0.324338
0.607061	0.323699
0.607422	0.323528
0.607735	0.323838
0.60805	0.321482
0.608405	0.319389
0.608724	0.317935
0.609012	0.316021
0.609308	0.314721
0.60965	0.31346
0.609962	0.311491
0.610276	0.30992
0.610593	0.308583
0.610928	0.307521
0.611266	0.30879
0.611593	0.309115
0.611938	0.30884
0.612287	0.308681
0.612638	0.30816
0.61295	0.307949
0.613237	0.307954
0.613558	0.308066
0.613858	0.308735
0.614158	0.309361
0.614472	0.309272
0.614784	0.308789
0.615105	0.308248
0.615431	0.308223
0.615759	0.308472
0.616095	0.308518
[truncated: 7,114 more rows]

## Sheet: Hydrophob Pristine 2
Hydrophob Pristine 2	Hydrophob Pristine 2
Strain	Standard force
%	N
0	0.00764659
-7.54125e-06	0.00769796
-1.09977e-05	0.00732444
-1.7282e-05	0.00720154
-1.7282e-05	0.00726476
-1.7282e-05	0.00719616
-1.7282e-05	0.00728867
-1.7282e-05	0.00690102
-1.7282e-05	0.00648374
-1.7282e-05	0.00633702
-1.7282e-05	0.00664837
-1.7282e-05	0.00716131
-1.7282e-05	0.00750627
-1.7282e-05	0.00733913
-1.7282e-05	0.00735618
-1.7282e-05	0.0071364
-1.7282e-05	0.00711659
-1.7282e-05	0.00764339
-1.7282e-05	0.00763082
-1.7282e-05	0.00789042
-1.7282e-05	0.00797044
-1.7282e-05	0.00782942
-1.7282e-05	0.00788203
-2.95366e-05	0.0079954
-3.64494e-05	0.00768658
-3.5821e-05	0.00807309
-4.24196e-05	0.00832096
-4.24196e-05	0.00850318
-4.87039e-05	0.00894919
-4.87039e-05	0.00845182
-4.87039e-05	0.00794967
-4.87039e-05	0.00785252
-4.87039e-05	0.00769728
-4.87039e-05	0.00802659
-4.87039e-05	0.00782194
-4.87039e-05	0.00732786
-4.87039e-05	0.00715163
-4.87039e-05	0.00674702
-4.87039e-05	0.00636329
-4.87039e-05	0.00686219
-4.87039e-05	0.00693083
-4.87039e-05	0.00700997
-3.92774e-05	0.00724413
-1.75963e-05	0.0071383
1.38256e-05	0.00752507
5.12177e-05	0.00784629
0.000149254	0.00767753
0.000332444	0.00801932
0.000600158	0.00860893
0.000930088	0.0086203
0.00130307	0.00893909
0.00171281	0.00893304
0.00212946	0.00886119
0.00254266	0.00884445
0.00293135	0.00886822
0.00327542	0.00888436
0.00359309	0.00913542
0.00391203	0.00900653
0.00422279	0.0087015
0.00459797	0.00885961
0.00498477	0.00865495
0.00532852	0.00880884
0.00569333	0.00891298
0.00602201	0.0088578
0.00638744	0.0088566
0.00671612	0.00907601
0.0070649	0.00940454
0.00739703	0.0096039
0.0077059	0.00997134
0.00806066	0.0100576
0.0084085	0.0100388
0.00873497	0.0101362
0.00904071	0.0103204
0.00933827	0.0104124
0.00966223	0.0106068
0.00998745	0.0106902
0.0103215	0.0106849
0.0106721	0.0109541
0.0110149	0.010736
0.0113725	0.0102402
0.0117015	0.0104439
0.0120035	0.0105967
0.0123466	0.010704
0.0126709	0.0111524
0.0129882	0.0112324
0.0132996	0.0112383
0.013601	0.0111428
0.0139152	0.0110728
0.0142247	0.0115542
0.0145527	0.0120413
0.0148905	0.0119517
0.0152346	0.0119948
0.0155818	0.0118515
0.0159322	0.0117469
0.0162655	0.0116998
0.0165518	0.0115257
0.016872	0.0118619
0.0171677	0.0123369
0.0174797	0.0122174
0.0178115	0.0123949
0.0181395	0.012643
0.018471	0.0124097
0.0188261	0.0126054
0.0191859	0.0127146
0.0194929	0.0130665
0.0197738	0.0135284
0.0200758	0.0133526
0.0203664	0.0132061
0.0206693	0.0137178
0.0209835	0.0140473
0.0212871	0.0144567
0.0215699	0.0145779
0.0218803	0.0145073
0.0222121	0.0147008
0.0225216	0.015023
0.0228205	0.0152117
0.0231095	0.0154742
0.0234077	0.0150683
0.0236956	0.014632
0.0240158	0.0146536
0.0243048	0.0148766
0.0246301	0.0150916
0.0249568	0.0150928
0.0252274	0.0149765
0.0255212	0.0148851
0.0258024	0.014778
0.0260792	0.0147708
0.026335	0.0150864
0.0266458	0.0149445
0.0269553	0.0147716
0.0272324	0.0145596
0.027507	0.0149408
0.0277939	0.0153542
0.0281336	0.0152182
0.0284604	0.0146923
0.0287774	0.0148242
0.0291403	0.0150333
0.0294954	0.0154841
0.0298316	0.015899
0.0301603	0.0156661
0.0304824	0.0157785
0.0307963	0.0158021
0.0311187	0.0155385
0.0314577	0.0156037
0.0317785	0.0157735
0.0321037	0.0155704
0.0324271	0.0158361
0.032768	0.0157013
0.0331121	0.0157029
0.0334517	0.0159447
0.0337876	0.015733
0.0341116	0.0155605
0.0344396	0.0161394
0.0347344	0.0167546
0.035032	0.0174339
0.0353701	0.0174622
0.0356937	0.0169255
0.0360095	0.0169988
0.0363096	0.0168554
0.0366332	0.0170756
0.036949	0.0174302
0.0372227	0.01741
0.0375086	0.0175249
0.0377886	0.0172002
0.0380648	0.0170837
0.0383504	0.0174994
0.0386599	0.0175982
0.0390131	0.0173258
0.039332	0.017652
0.0396717	0.0177038
0.0399737	0.0179867
0.0402935	0.0182688
0.0406288	0.0177717
0.0408755	0.0178375
0.0411492	0.0180994
0.0414238	0.0180171
0.0417264	0.0185669
0.0420859	0.0187844
0.0424353	0.0188664
0.0427526	0.019049
0.043087	0.0190111
0.04342	0.0193067
0.043738	0.0193917
0.04405	0.0190233
0.0444158	0.0189021
0.0447482	0.0191218
0.0450822	0.0189216
0.0453999	0.0193742
0.0456909	0.0192157
0.0460246	0.0192179
0.0463614	0.0193864
0.0466603	0.0193079
0.0469943	0.0197405
0.0473013	0.0202795
0.0476224	0.0201028
0.0479608	0.0202108
0.048275	0.0207021
0.0485864	0.0205948
0.0489047	0.0208468
0.0492409	0.0206288
0.0495727	0.020237
0.0499086	0.0204244
0.0502606	0.0205566
0.0506062	0.0209474
0.0509456	0.0212001
0.0512557	0.0208544
0.0515445	0.0206029
0.0518775	0.0204469
0.0521622	0.0203874
0.0524557	0.0207755
0.0527916	0.0211205
0.0530911	0.0210273
0.0533776	0.0209895
0.0537113	0.0207904
0.0540061	0.0210653
0.0543426	0.0213768
0.0546537	0.0211338
0.0549647	0.0214069
0.0552991	0.0217405
0.0556849	0.0220512
0.0560827	0.0219631
0.0564086	0.0216396
0.0567417	0.0216262
0.0570791	0.02192
0.0574169	0.021795
0.0577101	0.0220349
0.0579907	0.0224075
0.0582772	0.0223176
0.0585751	0.0223495
0.0588519	0.0219518
0.0591659	0.0222373
0.0594631	0.0226983
0.0597519	0.0227334
0.0600878	0.0225023
0.0603731	0.0228192
0.0606769	0.022709
0.0609949	0.0230123
0.0612809	0.0232949
0.0615681	0.0232162
0.0618838	0.0236593
0.0621981	0.023905
0.0624875	0.0241612
0.062775	0.0246838
0.0630518	0.0248581
0.0633047	0.024441
0.0635791	0.024716
0.0639074	0.0246974
0.0642449	0.0252104
0.0645736	0.0253684
0.0648488	0.0248979
0.06513	0.0247872
0.0653943	0.0247905
0.0656765	0.024699
0.0660139	0.0250662
0.0663379	0.0251556
0.0666738	0.0251931
0.0670103	0.025305
0.0673462	0.0247841
0.0676796	0.0249351
0.0679769	0.0253022
0.0682842	0.0249962
0.0686267	0.0251609
0.0689535	0.024971
0.0693088	0.0248472
0.0696523	0.0253698
0.0699907	0.0248107
0.0703297	0.0244925
0.0706691	0.0248686
0.0710041	0.0251325
0.0712978	0.0257855
0.0716341	0.0261194
0.0719297	0.0256072
0.072248	0.0259564
0.0725673	0.0262165
0.0728724	0.0265457
0.0731737	0.0276563
0.0734707	0.0282204
0.0737896	0.0279442
0.0741085	0.0278763
0.074429	0.0275269
0.0747527	0.028037
0.075065	0.0284031
0.075383	0.0282195
0.0756953	0.0282849
0.0760064	0.0280816
0.0763191	0.0278224
0.0766191	0.0276638
0.0769318	0.0277223
0.077246	0.0277489
0.0775772	0.0283274
0.0779074	0.0283589
0.0782063	0.0289698
0.0784535	0.028944
0.078709	0.0285773
0.0790151	0.0285419
0.0793604	0.0289278
0.0796872	0.0296741
0.0800297	0.0302488
0.0803785	0.0299184
0.0806964	0.0292746
0.0809962	0.0290304
0.08134	0.028813
0.081673	0.0294089
0.0819596	0.0296905
0.0822845	0.0296982
0.0826173	0.029701
0.0829334	0.0294249
0.083257	0.0295253
0.0835803	0.0300552
0.0838889	0.030066
0.0842025	0.0303359
0.0845327	0.0306694
0.0848737	0.0310481
0.085186	0.0315674
0.085504	0.0317307
0.0858223	0.0310855
0.0861371	0.0312224
0.086446	0.0312857
0.0867826	0.031615
0.0870968	0.0320701
0.0874	0.0319725
0.0877252	0.0315697
0.0880316	0.0310605
0.0883631	0.0311211
0.0886864	0.0312549
0.0890135	0.0318164
0.0893632	0.031513
0.089734	0.0315366
0.0901035	0.0314972
0.0904275	0.0317641
0.0907417	0.0319374
0.0910559	0.0317147
0.0913855	0.0319708
0.0917126	0.032176
0.0920394	0.032256
0.0923486	0.0324799
0.0926496	0.032325
0.0929117	0.031828
0.0932442	0.0320786
0.0935417	0.0321238
0.0938258	0.0324283
0.0941557	0.0324503
0.0944423	0.0320109
0.0947276	0.031772
0.0950214	0.0319842
0.0953777	0.0319846
0.0957079	0.0325172
0.0960391	0.0325592
0.0964002	0.0322237
0.0967587	0.0323167
0.0970751	0.0319951
0.0973702	0.0324917
0.0976749	0.0327922
0.0979911	0.0325586
0.098283	0.0326913
0.0985677	0.0329276
0.0988504	0.033121
0.0991348	0.0334131
0.0994176	0.0336226
0.0997391	0.033184
0.100049	0.0335763
0.100352	0.0337967
0.100638	0.0339128
0.100966	0.0339452
0.101284	0.0336451
0.101576	0.0335314
0.10189	0.033633
0.102184	0.0337435
0.102475	0.033742
0.10275	0.0338091
0.103011	0.0336258
0.103287	0.0336339
0.103617	0.0338974
0.103934	0.0343522
0.104258	0.0346323
0.104602	0.0343082
0.10494	0.0343162
0.105274	0.0347441
0.105613	0.034952
0.105955	0.035174
0.106252	0.0352057
0.106564	0.0352839
0.106893	0.0355763
0.107207	0.0356263
0.10753	0.0358643
0.107849	0.0360766
0.108165	0.0357847
0.108503	0.0357509
0.108805	0.0357265
0.109133	0.0358805
0.109457	0.0359557
0.109755	0.0356493
0.110071	0.0353715
0.110404	0.0354997
0.11073	0.0352856
0.111038	0.0355209
0.111342	0.035547
0.111662	0.0353005
0.111989	0.035618
0.112288	0.0357285
0.112618	0.036168
0.112935	0.0364543
0.113232	0.0363473
0.113571	0.03629
0.113872	0.0364169
0.11422	0.0365559
0.114518	0.0369161
0.11482	0.0370426
0.11516	0.0367915
0.11544	0.0370076
0.115746	0.0369684
0.116077	0.0371116
0.116356	0.0375302
0.116646	0.037208
0.116926	0.0371336
0.117196	0.0373113
0.117483	0.0372929
0.117825	0.0376113
0.118158	0.0378476
0.118467	0.037563
0.118795	0.0375765
0.119116	0.0378385
0.11943	0.0380348
0.11973	0.0386779
0.120013	0.0387953
0.120282	0.0385281
0.120584	0.0384723
0.12095	0.0382207
0.121267	0.0383909
0.121584	0.0385484
0.12194	0.0382414
0.122272	0.0379849
0.122587	0.0375501
0.122963	0.0371791
0.123301	0.0373344
0.123642	0.0374022
0.123997	0.0374417
0.124366	0.0376306
0.124729	0.0375513
0.125059	0.0380726
0.125384	0.038409
0.125691	0.0383012
0.125992	0.038358
0.126311	0.038594
0.126633	0.0388597
0.126963	0.0393228
0.127282	0.0395414
0.127604	0.0397383
0.127941	0.0396542
0.128228	0.039348
0.12852	0.0397017
0.128829	0.040254
0.129152	0.0401468
0.129453	0.0402341
0.129757	0.0396998
0.130072	0.0395685
0.130413	0.0397022
0.130773	0.0392997
0.131142	0.0392458
0.131477	0.0390932
0.131779	0.0388606
0.132093	0.0388526
0.132413	0.0391326
0.132757	0.0390795
0.133106	0.039431
0.133389	0.0392697
0.13366	0.0391857
0.133951	0.0396339
0.134269	0.0395752
0.134557	0.0396604
0.134847	0.0397083
0.135135	0.0397435
0.135437	0.0402313
0.135777	0.0403819
0.136084	0.0406272
0.136391	0.0409074
0.13669	0.0411026
0.136968	0.041547
0.137242	0.0422335
0.137579	0.0421998
0.13787	0.0421947
0.138195	0.0423675
0.138486	0.04249
0.138797	0.0429329
0.1391	0.0427748
0.139386	0.042637
0.139685	0.0426142
0.139958	0.0423546
0.140236	0.0422066
0.140517	0.0424382
0.140845	0.0420457
0.141186	0.041905
0.14151	0.0418993
0.14184	0.0419507
0.142148	0.0424095
0.142483	0.0424566
0.142814	0.042588
0.143138	0.042746
0.143452	0.0428537
0.143766	0.0431451
0.144084	0.0437617
0.144395	0.04359
0.144725	0.0432105
0.145066	0.0430443
0.145386	0.0433219
0.145705	0.0436304
0.146055	0.0432924
0.14637	0.0428072
0.146662	0.0428779
0.147005	0.0429203
0.147331	0.0433104
0.147627	0.0436341
0.147917	0.0436184
0.148256	0.0436498
0.148546	0.0436678
0.148861	0.0438971
0.149196	0.0445706
0.149494	0.0448059
0.149827	0.0446027
0.150122	0.0449455
0.150442	0.0450483
0.150772	0.0455959
0.151067	0.0460332
0.1514	0.0456216
0.1517	0.0453283
0.152017	0.0453617
0.15236	0.0452871
0.152686	0.0456172
0.152963	0.0458237
0.153307	0.0454148
0.153625	0.0454833
0.153914	0.0454037
0.154244	0.0459046
0.154563	0.0464243
0.154847	0.0464121
0.155113	0.046565
0.155386	0.0468242
0.155655	0.0472726
0.155941	0.0477426
0.156273	0.0480181
0.156623	0.0478706
0.156968	0.0478293
0.157293	0.0474752
0.157616	0.0475227
0.157917	0.0476076
0.158265	0.0473734
0.158588	0.0474156
0.158911	0.0473572
0.159251	0.0474562
0.159559	0.0477617
0.159889	0.0477016
0.160193	0.0475233
0.160514	0.0476281
0.160832	0.047863
0.161179	0.0483891
0.161505	0.0487573
0.161834	0.0482859
0.162156	0.0479946
0.162501	0.0478148
0.162873	0.0476973
0.16324	0.047996
0.163551	0.0481847
0.163837	0.0480952
0.164154	0.0479935
0.164455	0.0478329
0.164758	0.0477944
0.16507	0.0482029
0.16538	0.0482829
0.165705	0.048375
0.166061	0.048548
0.166435	0.0486578
0.166791	0.0487284
0.167097	0.0486277
0.167397	0.0486264
0.167717	0.0485652
0.168036	0.0485967
0.168373	0.0490759
0.168718	0.0492636
0.169023	0.0488431
0.169325	0.0488634
0.169616	0.0488619
0.169911	0.0489626
0.17022	0.0495407
0.170556	0.0496497
0.170902	0.0497425
0.171263	0.0499477
0.171587	0.0495777
0.171887	0.0497604
0.172176	0.0500602
0.172475	0.0500225
0.172787	0.0501271
0.173095	0.0503116
0.173399	0.0502996
0.173721	0.050502
0.174043	0.0503486
0.174309	0.0502391
0.17461	0.0506654
0.174911	0.0507288
0.175177	0.0512203
0.175463	0.0513503
0.175752	0.0511704
0.176032	0.0514362
0.176305	0.0517438
0.176579	0.0521218
0.176868	0.0523865
0.177172	0.0524367
0.177498	0.0524583
0.177803	0.052872
0.178074	0.052903
0.178325	0.0534212
0.178593	0.0536727
0.178924	0.0538342
0.179257	0.0537834
0.179592	0.0534697
0.179932	0.0537572
0.180289	0.0543034
0.180643	0.0541794
0.180962	0.0542672
0.181272	0.0546686
0.181584	0.0547444
0.181932	0.0551283
0.18225	0.0547816
0.182572	0.054464
0.182924	0.0547552
0.183221	0.0548918
0.183552	0.0549661
0.183855	0.055155
0.184139	0.0548967
0.184479	0.0545126
0.184813	0.0546405
0.185141	0.0546375
0.185427	0.0552039
0.185733	0.0557228
0.186071	0.0555613
0.186404	0.055566
0.186677	0.0555953
0.186993	0.0559155
0.187306	0.0560236
0.187623	0.0561389
0.187948	0.0558765
0.188272	0.0559255
0.1886	0.0557097
0.188935	0.0558575
0.189263	0.056072
0.189575	0.0560152
0.189858	0.0560459
0.190161	0.0558849
0.190475	0.0560601
0.190797	0.0563192
0.191108	0.0562734
0.191421	0.0565209
0.191702	0.0565242
0.191951	0.0564902
0.192223	0.0568562
0.19255	0.0569027
0.192882	0.0568167
0.193211	0.0570721
0.193529	0.0573979
0.19384	0.0575774
0.194125	0.0576245
0.194412	0.057096
0.194717	0.0571594
0.195045	0.0573307
0.195367	0.0575918
0.195727	0.0580469
0.196043	0.05798
0.196377	0.0576817
0.196685	0.0575309
0.197033	0.0572966
0.197354	0.0579088
0.197691	0.0584472
0.198	0.0583546
0.198345	0.0583764
0.198707	0.0583902
0.199037	0.0582564
0.19937	0.0587108
0.199697	0.0588796
0.200027	0.0587627
0.200372	0.0589307
0.200696	0.0585909
0.201035	0.0586898
0.201366	0.0591159
0.20165	0.0588304
0.201959	0.0587756
0.202274	0.0589885
0.202576	0.0588376
0.202889	0.0589845
0.203201	0.059035
0.203518	0.0589408
0.203818	0.0592252
0.204139	0.0593028
0.204467	0.0597819
0.204825	0.0606137
0.205191	0.0604131
0.205538	0.0604671
0.20584	0.0607749
0.206133	0.0611531
0.206437	0.0617692
0.20674	0.0621125
0.207045	0.0623782
0.20735	0.0626665
0.20767	0.0625338
0.208	0.0625808
0.208336	0.0630278
0.208688	0.0630087
0.209047	0.0630914
0.209347	0.0633186
0.209646	0.0632964
0.209956	0.0637506
0.210277	0.0631847
0.210627	0.0628494
0.210982	0.0628619
0.21125	0.0627174
0.211553	0.0626374
0.211822	0.0625854
0.212129	0.0624105
0.212415	0.0623499
0.212711	0.0625596
0.213031	0.0625103
0.213298	0.063218
0.213613	0.0633784
0.213906	0.0635146
0.214188	0.063837
0.214455	0.0642356
0.214716	0.0648214
0.214967	0.0652553
0.215256	0.0655117
0.215567	0.0660218
0.215845	0.0665734
0.216123	0.0667259
0.216452	0.0668368
0.216787	0.066791
0.217122	0.0669716
0.21746	0.0673253
0.21779	0.0675625
0.218101	0.0678387
0.218434	0.0678093
0.21877	0.0672818
0.219108	0.0670487
0.219435	0.0671595
0.219768	0.0678126
0.220073	0.0680595
0.22041	0.0678921
0.220742	0.0676603
0.221043	0.0678756
0.221374	0.068018
0.221678	0.0686166
0.222027	0.0690095
0.222338	0.068933
0.222662	0.069323
0.222959	0.0694804
0.223287	0.0697056
0.223601	0.069966
0.223906	0.070175
0.224219	0.070281
0.224541	0.0707367
0.224859	0.0707122
0.22518	0.0710276
0.225519	0.0715208
0.225803	0.0714614
0.226107	0.0717824
0.226421	0.0720628
0.226731	0.0724999
0.227048	0.0730793
0.227356	0.0729399
0.227663	0.0728316
0.227953	0.0730289
0.228241	0.0729888
0.228535	0.0732883
0.228848	0.0733348
0.229175	0.0731976
0.229501	0.0734217
0.229776	0.0736021
0.230067	0.0737667
0.230356	0.0743487
0.230643	0.0744205
0.230954	0.0743391
0.231306	0.0747272
0.23165	0.0747328
0.23197	0.07514
0.232318	0.075312
0.232621	0.0753627
0.232954	0.0756112
0.233301	0.0754248
0.233625	0.0754787
0.233922	0.0754067
0.234245	0.0754969
0.234563	0.0756109
0.234864	0.0758792
0.235159	0.0760836
0.235446	0.0763941
0.235729	0.0763475
0.23603	0.0757894
0.236394	0.0758925
0.236739	0.0759161
0.237067	0.07621
0.237413	0.0762483
0.237758	0.0760239
0.238107	0.0758019
0.23846	0.0759663
0.238811	0.0757747
0.23916	0.0761419
0.239491	0.0764003
0.239781	0.0763914
0.240116	0.0763895
0.240426	0.07669
0.240727	0.0769927
0.241046	0.0773503
0.241363	0.077365
0.241697	0.0772225
0.242058	0.0774579
0.242412	0.0775024
0.242751	0.0778167
0.24305	0.0778053
0.243339	0.077611
0.243631	0.0777072
0.24393	0.0779003
0.24423	0.0778423
0.244547	0.077871
0.244891	0.0775689
0.245233	0.0774272
0.24558	0.0775732
0.245936	0.0775449
0.246268	0.077796
0.246555	0.0779678
0.246844	0.0776031
0.247144	0.0775576
0.247454	0.0776831
0.247772	0.078215
0.24811	0.0787592
0.248428	0.0785516
0.248733	0.0784348
0.249039	0.0785099
0.249348	0.0788246
0.249677	0.0795688
0.249923	0.0799043
0.250191	0.0799046
0.250449	0.0802891
0.250717	0.0801076
0.250995	0.080289
0.251315	0.0808093
0.251619	0.0806921
0.251936	0.0807148
0.252258	0.0805765
0.252574	0.0806421
0.25287	0.0812404
0.253138	0.0814356
0.253402	0.0811036
0.253669	0.0812977
0.253983	0.0814133
0.254296	0.0818196
0.254596	0.0823484
0.254876	0.0826276
0.25518	0.0830782
0.255532	0.0831693
0.255876	0.0830915
0.25622	0.0837801
0.25655	0.0842698
0.256874	0.084199
0.257193	0.0842271
0.257535	0.0841387
0.257885	0.0845654
0.258231	0.0850447
0.258524	0.0848892
0.25885	0.0850137
0.259177	0.0852568
0.259502	0.0852574
0.259834	0.086045
0.260145	0.0864638
0.260467	0.0865408
0.260808	0.0870479
0.261102	0.0872578
0.261428	0.0877798
0.261765	0.0886794
0.262062	0.0887855
0.262393	0.0889852
0.262722	0.0890921
0.263012	0.0887353
0.26333	0.0890486
0.263656	0.0893212
0.263977	0.0893814
0.264301	0.0898411
0.264602	0.0897071
0.264913	0.0895815
0.265227	0.0898211
0.265522	0.0895554
0.265815	0.0897303
0.266103	0.0900621
0.266381	0.0902298
0.266674	0.0907427
0.267003	0.0906899
0.267304	0.0904706
0.267636	0.0908764
0.26797	0.0912796
0.268301	0.0916062
0.268619	0.091904
0.268947	0.0916375
0.269257	0.0916407
0.269564	0.0919761
0.269881	0.0921135
0.270192	0.0929695
0.270513	0.0933371
0.270821	0.0934971
0.271119	0.0934793
0.271426	0.0936252
0.271712	0.0942681
0.272028	0.0950136
0.272369	0.0952788
0.272684	0.0960189
0.273011	0.0966589
0.273365	0.0967873
0.273672	0.0973061
0.273977	0.0973524
0.27434	0.0977367
0.274657	0.0984124
0.274971	0.0989796
0.275332	0.0996717
0.2757	0.100274
0.27608	0.100004
0.276428	0.100327
0.276732	0.100749
0.277059	0.101178
0.277348	0.101888
0.277647	0.102156
0.277977	0.102068
0.278279	0.102212
0.278582	0.102714
0.278887	0.103195
0.279215	0.103729
0.279534	0.103456
0.279867	0.1035
0.280222	0.103664
0.280578	0.103927
0.280927	0.104287
0.281242	0.104389
0.281562	0.104561
0.281876	0.104497
0.282209	0.104779
0.282553	0.105385
0.282846	0.105663
0.283133	0.105702
0.283417	0.105659
0.283702	0.105728
0.284038	0.106312
0.284328	0.107179
0.284617	0.107311
0.284916	0.107391
0.285221	0.107705
0.28557	0.107803
0.285897	0.10832
0.286215	0.108826
0.286559	0.109085
0.286893	0.109691
0.287209	0.110054
0.287494	0.110611
0.287781	0.111348
0.288103	0.11162
0.288395	0.11159
0.288659	0.111723
0.288945	0.111924
0.289205	0.112513
0.289454	0.112918
0.289724	0.112938
0.290035	0.113185
0.290335	0.113383
0.290601	0.113661
0.290862	0.114198
0.291151	0.114274
0.291473	0.114491
0.291782	0.115185
0.292078	0.115834
0.292368	0.116711
0.292713	0.11706
0.29307	0.117259
0.293405	0.117499
0.293741	0.117859
0.294082	0.118227
0.294394	0.119064
0.294692	0.119395
0.295	0.119863
0.295314	0.120014
0.295627	0.120186
0.295952	0.12089
0.296277	0.121141
0.296605	0.121415
0.296937	0.122118
0.297262	0.122701
0.297576	0.12331
0.297909	0.123692
0.298284	0.123923
0.298627	0.124382
0.298951	0.125097
0.299268	0.12588
0.299601	0.126809
0.299925	0.127039
0.300231	0.127287
0.300533	0.127897
0.300821	0.128456
0.301116	0.129244
0.301466	0.129822
0.301771	0.130038
0.302064	0.130417
0.302411	0.13056
0.302753	0.130992
0.303064	0.131845
0.303358	0.1319
0.303669	0.131529
0.304005	0.132018
0.304348	0.132607
0.304634	0.133371
0.304959	0.133898
0.305252	0.134215
0.305545	0.134918
0.305856	0.135388
0.306178	0.135983
0.306497	0.136876
0.306817	0.137891
0.307141	0.1384
0.307459	0.139461
0.307782	0.139788
0.308106	0.14031
0.308434	0.140694
0.308763	0.140782
0.309077	0.141169
0.309402	0.141483
0.30973	0.141867
0.310068	0.142493
0.310368	0.142451
0.310682	0.142327
0.310987	0.142962
0.311256	0.143684
0.311562	0.144219
0.311859	0.144713
0.312172	0.144644
0.3125	0.144848
0.312816	0.145061
0.313147	0.145339
0.313488	0.145883
0.31384	0.146332
0.314206	0.146793
0.314528	0.147413
0.314827	0.147841
0.315141	0.148353
0.315452	0.149381
0.315782	0.150105
0.316116	0.151066
0.316453	0.151681
0.316778	0.152316
0.317116	0.152713
0.317453	0.15297
0.317759	0.153245
0.318056	0.154014
0.318362	0.15451
0.318667	0.15524
0.318976	0.155849
0.319297	0.156048
0.31962	0.156625
0.319953	0.15713
0.320307	0.15802
0.320654	0.158849
0.320987	0.159268
0.321286	0.159565
0.321581	0.160068
0.321889	0.160347
0.32221	0.160957
0.322527	0.161918
0.32286	0.162406
0.323191	0.163039
0.323528	0.163257
0.323801	0.163473
0.324112	0.164217
0.324414	0.164823
0.324684	0.165665
0.324987	0.166252
0.325311	0.166622
0.325578	0.167085
0.325887	0.167451
0.326199	0.167517
0.326488	0.167852
0.326786	0.168192
0.327074	0.168821
0.32734	0.16952
0.327602	0.169478
0.327861	0.169472
0.328186	0.169645
0.328514	0.169883
0.328838	0.170672
0.329146	0.171354
0.329449	0.171757
0.32974	0.172272
0.330029	0.172515
0.330329	0.173236
0.330624	0.174267
0.330971	0.17501
0.331317	0.175861
0.331605	0.17632
0.33192	0.176712
0.33225	0.177412
0.332565	0.17822
0.332897	0.178758
0.333252	0.179477
0.333612	0.179904
0.333952	0.180686
0.3343	0.181495
0.334603	0.181884
0.334927	0.182404
0.335244	0.183109
0.335559	0.184029
0.33588	0.184939
0.336195	0.185797
0.336504	0.186135
0.336825	0.186653
0.337168	0.186798
0.337466	0.187409
0.3378	0.188371
0.338085	0.1888
0.338415	0.18922
0.338727	0.189562
0.339016	0.189815
0.339361	0.190335
0.33966	0.190779
0.339977	0.190988
0.340298	0.191686
0.340593	0.192218
0.340907	0.192592
0.341223	0.19351
0.341515	0.194126
0.34182	0.194658
0.342144	0.1954
0.342469	0.195927
0.342763	0.196922
0.343013	0.197521
0.343272	0.197933
0.343592	0.198621
0.343908	0.199138
0.344238	0.199796
0.344561	0.200659
0.344899	0.201024
0.345241	0.201669
0.345584	0.202129
0.345923	0.202664
0.346277	0.203476
0.346577	0.204017
0.346912	0.204266
0.347205	0.205131
0.347545	0.205585
0.347854	0.206347
0.348184	0.20734
0.348492	0.207647
0.348829	0.208402
0.349131	0.208899
0.349455	0.209442
0.349759	0.2104
0.35009	0.21093
0.350428	0.211043
0.350736	0.211727
0.35106	0.211731
0.3514	0.212287
0.351756	0.212945
0.352124	0.213227
0.352474	0.213568
0.352763	0.214145
0.353045	0.214629
0.353338	0.215358
0.353667	0.215738
0.353962	0.215812
0.354254	0.216557
0.354582	0.216857
0.35489	0.217484
0.355188	0.218371
0.355488	0.218885
0.355809	0.219117
0.356135	0.219432
0.356459	0.21975
0.356823	0.220521
0.35722	0.221053
0.357576	0.221437
0.357891	0.222241
0.358217	0.222767
0.358552	0.223318
0.358894	0.223725
0.35922	0.223895
0.359509	0.224225
0.359806	0.22497
0.360106	0.225651
0.360408	0.226203
0.360697	0.226196
0.361017	0.226094
0.361341	0.226411
0.361656	0.226457
0.361991	0.227121
0.362289	0.227781
0.362565	0.227771
0.36287	0.22803
0.363157	0.228326
0.363454	0.22891
0.363751	0.229803
0.364056	0.22996
0.364351	0.230137
0.364626	0.230644
0.364906	0.230885
0.365167	0.231669
0.365431	0.232407
0.365738	0.232409
0.366062	0.232802
0.366373	0.23333
0.366664	0.233773
0.366959	0.23452
0.367247	0.234702
0.367531	0.235322
0.367845	0.235896
0.368194	0.236197
0.368523	0.236757
0.368822	0.237321
0.36915	0.23741
0.369476	0.237694
0.36979	0.238311
0.370109	0.238855
0.370423	0.239629
0.370737	0.239763
0.371061	0.240405
0.371383	0.240908
0.371705	0.24127
0.372033	0.241879
0.372373	0.242284
0.372729	0.242704
0.373107	0.242859
0.373482	0.243207
0.373795	0.243844
0.374073	0.24424
0.374404	0.243865
0.374713	0.244052
0.375009	0.244693
0.375339	0.245312
0.375633	0.246089
0.375954	0.246244
0.37628	0.246233
0.376582	0.246682
0.376884	0.246975
0.377207	0.247629
0.377518	0.248605
0.377834	0.248705
0.378136	0.248772
0.378444	0.249136
0.378735	0.249376
0.37903	0.249858
0.379332	0.249927
0.379622	0.249937
0.379924	0.25054
0.380212	0.250861
0.380516	0.251116
0.380836	0.251715
0.381137	0.251883
0.381439	0.251997
0.38174	0.252338
0.38204	0.252588
0.382353	0.253591
0.38267	0.253897
0.383051	0.25361
0.383397	0.253795
0.383721	0.254064
0.384046	0.254686
0.384364	0.255043
0.384662	0.254835
0.384978	0.254963
0.385319	0.255515
0.385636	0.255847
0.38598	0.256742
0.386304	0.257443
0.386626	0.257866
0.386956	0.258389
0.387303	0.258504
0.387672	0.259307
0.388046	0.260084
0.388393	0.260591
0.38868	0.261028
0.388973	0.261632
0.389297	0.26193
0.389588	0.262332
0.389891	0.262552
0.390224	0.26265
0.390538	0.26316
0.390852	0.263302
0.391166	0.26367
0.391507	0.264146
0.391854	0.264319
0.392211	0.264296
0.392549	0.264465
0.392847	0.264818
0.393152	0.265499
0.393491	0.265708
0.393846	0.265454
0.394233	0.265765
0.394601	0.266097
0.394938	0.266654
0.395267	0.267273
0.395561	0.267735
0.39585	0.267836
0.396151	0.268061
0.396474	0.268075
0.396788	0.268558
0.397117	0.269031
0.397409	0.269251
0.397682	0.269841
0.397968	0.269686
0.398243	0.269734
0.398538	0.269922
0.398834	0.269874
0.399142	0.270124
0.399404	0.270615
0.399704	0.271267
0.400016	0.271699
0.400327	0.271827
0.400636	0.271798
0.400911	0.272163
0.40118	0.272728
0.401428	0.273356
0.401673	0.274256
0.40201	0.274624
0.402312	0.274642
0.402643	0.274435
0.402978	0.275218
0.403295	0.276044
0.40361	0.27651
0.403927	0.276792
0.404216	0.276982
0.404522	0.277079
0.404835	0.27779
0.405152	0.277968
0.405459	0.278083
0.405746	0.27855
0.406046	0.278512
0.406392	0.278667
0.406714	0.27931
0.407056	0.279358
0.40734	0.278967
0.407687	0.278998
0.408045	0.278305
0.408352	0.278177
0.408687	0.278438
0.408992	0.278102
0.409323	0.277764
0.409672	0.277305
0.409955	0.276888
0.410283	0.277204
0.410585	0.277239
0.410913	0.276869
0.411221	0.277012
0.411548	0.277263
0.411875	0.27741
0.412191	0.277885
0.412478	0.278088
0.412817	0.278629
0.413134	0.278757
0.413415	0.279046
0.413729	0.279622
0.414034	0.280027
0.414339	0.280526
0.41464	0.281106
0.414937	0.281358
0.415233	0.281684
0.415525	0.282085
0.415861	0.281887
0.416201	0.282246
0.416505	0.282231
0.416816	0.282485
0.417171	0.282617
0.417465	0.28257
0.417764	0.282366
0.418047	0.282504
0.418303	0.282529
0.418577	0.282665
0.418892	0.283024
0.419232	0.28267
0.419595	0.282911
0.419961	0.283287
0.420287	0.283595
0.420636	0.284034
0.420952	0.284299
0.42126	0.284739
0.421611	0.285091
0.421903	0.285425
0.422245	0.285891
0.422568	0.28618
0.422876	0.285966
0.4232	0.285979
0.423492	0.286359
0.423818	0.286522
0.42415	0.286711
0.424483	0.286071
0.424788	0.285947
0.425128	0.286379
0.425436	0.286497
0.425778	0.28681
0.426078	0.287037
0.426388	0.286791
0.426747	0.287063
0.427074	0.287265
0.427407	0.287504
0.427744	0.288291
0.428095	0.288369
0.428462	0.288043
0.428787	0.288425
0.429088	0.288862
0.429396	0.289634
0.429718	0.289733
0.430031	0.289295
0.430351	0.2892
0.430693	0.289084
0.431045	0.288987
0.43139	0.289091
0.43169	0.289038
0.431982	0.288899
0.432285	0.289631
0.432589	0.290094
0.432879	0.291135
0.433167	0.291435
0.43346	0.29075
0.433795	0.290073
0.434149	0.28965
0.4345	0.289375
0.43484	0.289461
0.435126	0.289114
0.43541	0.288437
0.435693	0.288436
0.435981	0.288233
0.436325	0.288907
0.436637	0.29015
0.436912	0.291426
0.437198	0.292937
0.43749	0.294307
0.437839	0.295238
0.438131	0.296161
0.438421	0.296841
0.438712	0.296741
0.439049	0.296647
0.43936	0.296092
0.439652	0.295759
0.439949	0.295348
0.440266	0.294736
0.440553	0.294602
0.440818	0.294837
0.441079	0.295375
0.441364	0.295816
0.441697	0.296103
0.442023	0.296545
0.442353	0.297683
0.442672	0.298849
0.442973	0.299975
0.443267	0.300712
0.443541	0.301057
0.443825	0.301283
0.444161	0.301318
0.444494	0.301623
0.444841	0.30197
0.445165	0.302113
0.445502	0.302539
0.445828	0.302893
0.446138	0.303325
0.446488	0.304085
0.446793	0.30453
0.447143	0.304892
0.447474	0.305206
0.447784	0.305208
0.448129	0.304813
0.448474	0.304415
0.448791	0.303391
0.449104	0.302734
0.449423	0.302415
0.449729	0.302169
0.450035	0.30262
0.450337	0.302801
0.450625	0.303089
0.45094	0.303543
0.451275	0.304535
0.451597	0.306302
0.451914	0.308094
0.452224	0.309543
0.452544	0.310603
0.45285	0.311233
0.453196	0.311517
0.453503	0.31198
0.453831	0.312004
0.454127	0.312176
0.45445	0.312746
0.454777	0.31281
0.455055	0.312892
0.455357	0.312765
0.455634	0.312495
0.455901	0.312646
0.456169	0.312963
0.456502	0.313021
0.456844	0.313095
0.457152	0.312548
0.457498	0.311767
0.457845	0.311393
0.458149	0.311232
0.458461	0.311801
0.458786	0.312614
0.459114	0.312707
0.45944	0.312994
0.459776	0.313355
0.460095	0.314239
0.460411	0.315877
0.460719	0.317192
0.461033	0.318239
0.461347	0.319142
0.461651	0.319271
0.461958	0.319598
0.462249	0.32019
0.462531	0.320449
0.46282	0.320949
0.463118	0.321452
0.463479	0.320832
0.463801	0.319291
0.464159	0.317444
0.4645	0.315903
0.464827	0.314949
0.465168	0.314149
0.465509	0.313849
0.465868	0.313596
0.466219	0.313298
0.466555	0.313028
0.466866	0.313535
0.467192	0.315571
0.46748	0.317983
0.467782	0.319565
0.468108	0.320732
0.4684	0.321927
0.468695	0.322584
0.46902	0.322895
0.469345	0.323076
0.469683	0.322894
0.470052	0.322838
0.470429	0.322655
0.470792	0.322575
0.471112	0.32325
0.471434	0.323946
0.471776	0.324161
0.472122	0.324594
0.47241	0.325407
0.472685	0.326205
0.472998	0.327208
0.47328	0.327632
0.473558	0.32827
0.473861	0.328772
0.474147	0.328809
0.474441	0.328323
0.474722	0.326674
0.475049	0.32501
0.475377	0.323973
0.475637	0.323291
0.475913	0.322939
0.476198	0.322683
0.476487	0.322267
0.476758	0.322313
0.477038	0.322583
0.477353	0.323471
0.477694	0.325432
0.478032	0.327067
0.478362	0.328205
0.478672	0.329341
0.478972	0.330091
0.479269	0.331453
0.479541	0.33227
0.479792	0.332473
0.480075	0.332886
0.48038	0.333306
0.480687	0.333723
0.481003	0.332871
0.481296	0.330717
0.481615	0.328626
0.481997	0.327351
0.482314	0.325857
0.482634	0.325209
0.482993	0.324311
0.483314	0.32368
0.483666	0.323037
0.483979	0.323057
0.484317	0.32491
0.484617	0.327639
0.484987	0.329815
0.485307	0.331546
0.485619	0.33343
0.485983	0.334977
0.486296	0.336578
0.486603	0.33732
0.486903	0.338284
0.487207	0.338928
0.487554	0.339376
0.487864	0.3398
0.488175	0.340417
0.488515	0.340279
0.488801	0.339482
0.489132	0.338053
0.489426	0.337242
0.489762	0.336796
0.490088	0.336171
0.490398	0.335473
0.490733	0.334932
0.491031	0.334802
0.491349	0.334789
0.491683	0.335366
0.492006	0.336249
0.492291	0.337647
0.492614	0.33868
0.49289	0.339721
0.493192	0.340806
0.493489	0.341404
0.493776	0.341445
0.494064	0.339419
0.494347	0.337363
0.494641	0.335156
0.494982	0.333327
0.495334	0.331595
0.495669	0.330391
0.49601	0.329571
0.496306	0.328887
0.496629	0.328559
0.496964	0.328634
0.497286	0.330683
0.497597	0.333151
0.497946	0.335552
0.498265	0.337926
0.498585	0.339917
0.49889	0.341232
0.499204	0.34226
0.499551	0.343135
0.499868	0.343984
0.500175	0.345015
0.500513	0.345922
0.500798	0.346356
0.501129	0.346942
0.501432	0.347204
0.501798	0.347428
0.502125	0.347698
0.502436	0.34803
0.502763	0.348372
0.503099	0.348816
0.503438	0.34877
0.503776	0.348622
0.504131	0.348342
0.504444	0.348426
0.504722	0.348377
0.505055	0.34883
0.505362	0.349417
0.505651	0.349868
0.505971	0.349995
0.506296	0.348253
0.506615	0.346052
0.506948	0.344207
0.507289	0.343113
0.507628	0.341333
0.507972	0.340246
0.508258	0.339169
0.508566	0.338438
0.508875	0.337862
0.509161	0.33757
0.509454	0.339147
0.509762	0.341982
0.510111	0.3443
0.51043	0.346292
0.510736	0.348649
0.51105	0.35035
0.51138	0.351736
0.511716	0.352902
0.512052	0.353892
0.512353	0.355083
0.51267	0.356237
0.512939	0.35672
0.513242	0.357605
0.513555	0.357946
0.513861	0.358364
0.514154	0.359098
0.514466	0.359772
0.514763	0.360353
0.515048	0.360749
0.515322	0.361106
0.515593	0.361199
0.515854	0.36132
0.516166	0.361275
0.516467	0.36206
0.516763	0.361677
0.517055	0.35862
0.517332	0.355782
0.517616	0.353071
0.517927	0.350645
0.518261	0.348758
0.518611	0.347306
0.518953	0.346322
0.519282	0.34521
0.519575	0.343919
0.519902	0.343927
0.520226	0.346799
0.520523	0.349608
0.520829	0.35237
0.521143	0.354848
0.521467	0.356438
0.521787	0.358006
0.522112	0.35939
0.522427	0.360971
0.52276	0.362153
0.523091	0.363354
0.523449	0.364489
0.523793	0.365515
0.524125	0.366302
0.524459	0.367098
0.524799	0.367737
0.525127	0.368564
0.52544	0.369559
0.525767	0.37039
0.526087	0.371474
0.526422	0.371853
0.52675	0.371938
0.527066	0.37242
0.527371	0.372711
0.527682	0.373124
0.527988	0.373823
0.528295	0.373881
0.52859	0.373873
0.528884	0.374326
0.529173	0.374469
0.529454	0.375056
0.529739	0.375217
0.530026	0.374331
0.530351	0.370851
0.530658	0.367599
0.530967	0.36475
0.531273	0.362339
0.531566	0.360132
0.531864	0.357826
0.532178	0.356092
0.532494	0.354304
0.532816	0.353412
0.533137	0.353249
0.533459	0.356284
0.533803	0.359376
0.534122	0.361987
0.534459	0.364556
0.53481	0.366783
0.535123	0.368503
0.535435	0.370042
0.535773	0.371885
0.536084	0.373099
0.536398	0.374633
0.536739	0.375218
0.537069	0.37528
0.537384	0.374792
0.537696	0.373939
0.538021	0.373157
0.538364	0.372941
0.538718	0.372329
0.539074	0.371891
0.539443	0.371755
0.539764	0.37158
0.540058	0.372244
0.540334	0.372967
0.540659	0.374379
0.540975	0.376237
0.541271	0.378009
0.541572	0.379461
0.541874	0.380842
0.542205	0.381441
0.542526	0.382295
0.542855	0.382849
0.543182	0.381643
0.543531	0.379924
0.543889	0.377935
0.544247	0.375896
0.54456	0.374347
0.544893	0.37322
0.545219	0.37248
0.545553	0.372271
0.545902	0.371629
0.546196	0.371087
0.546488	0.372374
0.546807	0.374523
0.547113	0.377021
0.547427	0.379003
0.547732	0.380374
0.548062	0.381988
0.548392	0.38349
0.548693	0.384563
0.548986	0.385367
0.54928	0.385923
0.549574	0.386645
0.549872	0.387415
0.550152	0.388157
0.550483	0.38914
0.550766	0.389829
0.551071	0.389785
0.551362	0.389955
0.551669	0.390316
0.551987	0.391222
0.552298	0.391916
0.55259	0.391866
0.552895	0.391865
0.553198	0.39222
0.553495	0.392627
0.55376	0.393144
0.554006	0.39379
0.554276	0.393975
0.554611	0.394596
0.554953	0.394867
0.555237	0.395692
0.55555	0.396452
0.555867	0.396613
0.556165	0.396831
0.556438	0.396896
0.556736	0.394642
0.557071	0.391351
0.557408	0.38845
0.557754	0.385376
0.55807	0.382992
0.558425	0.381196
0.558731	0.379917
0.559066	0.378937
0.559398	0.37762
0.559715	0.376776
0.560074	0.378654
0.560374	0.382031
0.560675	0.38507
0.561008	0.387474
0.561344	0.389946
0.561637	0.391566
0.561979	0.393092
0.56229	0.39484
0.562601	0.396148
0.562948	0.396972
0.563264	0.39806
0.563558	0.398456
0.563883	0.399043
0.564197	0.40002
0.564497	0.40035
0.564826	0.400949
0.565128	0.40172
0.565454	0.402154
0.565774	0.402903
0.566116	0.403672
0.566416	0.403755
0.56674	0.404293
0.567063	0.404635
0.567356	0.404696
0.567686	0.404896
0.56802	0.404772
0.568336	0.404759
0.568628	0.405156
0.568894	0.405167
0.569186	0.405695
0.569478	0.40599
0.569753	0.406034
0.570026	0.406542
0.570317	0.407146
0.570662	0.40791
0.571008	0.408773
0.571318	0.40907
0.571681	0.405967
0.572009	0.402469
0.572338	0.398056
0.57267	0.394834
0.572992	0.391963
0.573314	0.389127
0.573635	0.386748
0.573957	0.38444
0.574276	0.382337
0.574604	0.380785
0.574932	0.38271
0.575272	0.385551
0.575619	0.389262
0.575972	0.391966
0.576316	0.394609
0.576658	0.396627
0.576938	0.398443
0.577256	0.400372
0.577565	0.402116
0.577849	0.403565
0.57818	0.4045
0.578476	0.405131
0.578763	0.405699
0.579106	0.406783
0.579424	0.407517
0.579746	0.408797
0.580079	0.409776
0.580423	0.410265
0.580774	0.411081
0.58113	0.411841
0.581446	0.412981
0.581742	0.413912
0.582054	0.414326
0.582369	0.41478
0.582698	0.415366
0.583047	0.415641
0.583395	0.416159
0.583726	0.416475
0.584012	0.416693
0.584317	0.417079
0.584631	0.417109
0.584946	0.417641
0.585275	0.418287
0.585616	0.418234
0.585923	0.418503
0.586195	0.418583
0.586512	0.418862
0.586787	0.419662
0.587074	0.417787
0.587398	0.413507
0.587692	0.409513
0.587993	0.405377
0.588317	0.401931
0.588606	0.399634
0.588887	0.396731
0.589198	0.394556
0.589505	0.392261
0.589824	0.390238
0.590139	0.391309
0.590421	0.394562
0.590734	0.397468
0.591041	0.400763
0.591341	0.40339
0.591662	0.40574
0.591968	0.408457
0.592262	0.410385
0.592541	0.412654
0.592801	0.414368
0.593063	0.415336
0.59336	0.41704
0.593695	0.418578
0.594018	0.416739
0.594339	0.414721
0.594673	0.412696
0.595008	0.411077
0.595336	0.410066
0.595671	0.408422
0.595996	0.407169
0.596329	0.406631
0.596645	0.405675
0.596961	0.405281
0.597281	0.407645
0.597611	0.410567
0.597948	0.413249
0.598279	0.415473
0.598567	0.417371
0.598895	0.419312
0.599224	0.420579
0.599517	0.421298
0.599844	0.422397
0.600152	0.423305
0.600437	0.42443
0.600746	0.424862
0.601051	0.425005
0.601358	0.425203
0.601688	0.425597
0.60202	0.426298
0.602337	0.427207
0.602666	0.427766
0.602975	0.428083
0.603297	0.428737
0.603632	0.429304
0.603972	0.430154
0.604307	0.43052
0.60462	0.430611
0.604931	0.431035
0.605248	0.431776
0.605559	0.432573
0.60583	0.433335
0.606153	0.433222
0.606472	0.433222
0.60677	0.433403
0.607026	0.43385
0.607276	0.435084
0.607541	0.435795
0.60787	0.436098
0.608204	0.436247
0.608518	0.436693
0.608848	0.437382
0.609168	0.438144
0.609484	0.437833
0.609801	0.434247
0.61015	0.430245
0.610487	0.426274
0.610813	0.423548
0.611145	0.420761
0.611462	0.417946
0.611795	0.415491
0.612125	0.413785
0.612467	0.412717
0.612804	0.411945
0.613108	0.414299
0.613429	0.417833
0.613741	0.421487
0.614069	0.424801
0.614372	0.428053
0.614681	0.430473
0.615019	0.432312
0.615347	0.433725
0.615687	0.43482
0.61604	0.435298
[truncated: 12,456 more rows]

## Sheet: Hydrophob Pristine 3
Hydrophob Pristine 3	Hydrophob Pristine 3
Strain	Standard force
%	N
0	0.00654199
0	0.00635569
0	0.00646759
0	0.00630263
0	0.00631492
0	0.00623799
0	0.00624806
0	0.0065101
-9.06371e-06	0.00690565
-1.43769e-05	0.00667549
-1.37518e-05	0.00630662
-2.18779e-05	0.00618991
-1.59396e-05	0.00643296
-1.844e-05	0.00660108
-2.6566e-05	0.0063216
-2.06278e-05	0.00628589
-2.00027e-05	0.00599328
-2.34406e-05	0.00570149
-1.9065e-05	0.00551169
-2.00027e-05	0.00567348
-2.34406e-05	0.00549889
-2.18779e-05	0.00572864
-2.34406e-05	0.00578473
-1.9065e-05	0.00604422
-2.31281e-05	0.00630943
-3.12542e-05	0.00595505
-3.12542e-05	0.00573004
-3.12542e-05	0.00594163
-3.12542e-05	0.00614692
-3.12542e-05	0.0061458
-3.12542e-05	0.00658049
-3.12542e-05	0.00666356
-3.12542e-05	0.00682251
-2.34406e-05	0.00661452
-1.59396e-05	0.00644408
0	0.00647858
5.93829e-06	0.00634598
4.93816e-05	0.00626772
0.000159396	0.00680767
0.000341608	0.00726805
0.000621958	0.0073552
0.000966692	0.00703739
0.00133549	0.00678205
0.0017443	0.00704713
0.00218498	0.00727564
0.00263191	0.00781506
0.00309573	0.00828541
0.00351203	0.00838803
0.00391083	0.00815955
0.00429839	0.00802459
0.004675	0.0080957
0.00499285	0.00856576
0.00531946	0.00868089
0.00563513	0.00860919
0.00595079	0.00925843
0.0062524	0.00919532
0.00661557	0.00932983
0.00699593	0.00963664
0.00735661	0.00957448
0.00772103	0.00964396
0.00802607	0.0100038
0.0083358	0.0100086
0.00863865	0.0102119
0.00895088	0.0102704
0.00928999	0.00975759
0.00963691	0.00978455
0.0100007	0.00979216
0.010322	0.00967929
0.0106158	0.00982457
0.0109093	0.0100629
0.0112159	0.010087
0.011514	0.00996564
0.0118156	0.00999592
0.0121466	0.0102345
0.0124857	0.0104206
0.0128358	0.0104974
0.0131368	0.0105321
0.0134084	0.0108496
0.013685	0.010783
0.0139859	0.0105997
0.0143038	0.0104573
0.0145679	0.0105205
0.0148785	0.0109918
0.0151883	0.0110483
0.0154771	0.0110949
0.0158096	0.0111341
0.0160887	0.0111439
0.0163741	0.0111233
0.0166944	0.0112907
0.0169901	0.0115815
0.0172882	0.0116548
0.0175745	0.0114213
0.0178452	0.0108696
0.0181152	0.0108395
0.0183809	0.0110539
0.0187009	0.0113859
0.019015	0.0113794
0.0193198	0.0112101
0.0196186	0.011257
0.019912	0.0111388
0.020203	0.0113483
0.0205012	0.0117003
0.0208418	0.0117221
0.0211556	0.0118802
0.0214994	0.0120813
0.0218432	0.0120698
0.0221811	0.0125433
0.0224717	0.0127018
0.0228121	0.0125893
0.0231684	0.0127619
0.0234688	0.0127941
0.0238029	0.0131072
0.024136	0.0135647
0.0244251	0.0134427
0.0247858	0.0133605
0.0250971	0.0132761
0.0254018	0.0131412
0.0257178	0.0134391
0.0260282	0.0133844
0.0263582	0.0134159
0.0266723	0.0135381
0.0269986	0.0134926
0.0273224	0.0132753
0.0276181	0.0135963
0.0279406	0.0134265
0.0282606	0.0136153
0.0285597	0.0135874
0.0288651	0.0133297
0.0291989	0.0136029
0.0294992	0.0134873
0.0298305	0.013359
0.030129	0.0133246
0.0304694	0.0136197
0.0307794	0.013448
0.0310679	0.0135809
0.0314061	0.0130156
0.0317055	0.0128412
0.0320249	0.0127927
0.0322921	0.0133459
0.0325722	0.0136761
0.0328328	0.0134088
0.0331066	0.0134398
0.0333916	0.0133986
0.0337417	0.0135908
0.0341011	0.0138963
0.0343999	0.0141419
0.0347371	0.0139866
0.0350656	0.0141191
0.0353641	0.0141054
0.0357279	0.0143009
0.0360517	0.0148849
0.036372	0.0148663
0.0366827	0.0147472
0.0370128	0.0147633
0.03733	0.0146643
0.0376316	0.0152053
0.0379426	0.0157082
0.0382923	0.0154307
0.038622	0.0150654
0.0389596	0.0148615
0.0393034	0.0152541
0.0396519	0.0155373
0.0399988	0.015494
0.040341	0.0153724
0.0406295	0.0153896
0.0409333	0.0154147
0.041248	0.0154662
0.0415199	0.0160957
0.041829	0.0160013
0.0421106	0.0162944
0.0424472	0.0161687
0.0427701	0.0164422
0.0430807	0.0168694
0.0434008	0.0169449
0.0437261	0.0167836
0.0440556	0.0166808
0.0443947	0.0170525
0.0447385	0.0171211
0.0450854	0.0172663
0.0454001	0.0170658
0.045692	0.0171884
0.046003	0.0170057
0.0463265	0.0169835
0.0466622	0.0171434
0.0470056	0.0173443
0.0473441	0.0171335
0.0476317	0.0168398
0.0479251	0.0168477
0.0482299	0.017203
0.0485315	0.0172104
0.0488596	0.0166567
0.0491831	0.0167625
0.04952	0.016633
0.0498767	0.0164908
0.0501761	0.0165447
0.0504367	0.0164162
0.0507486	0.0164367
0.0510556	0.0165309
0.0513247	0.0165615
0.0516163	0.0166731
0.0519151	0.016866
0.052207	0.0162374
0.0524964	0.0168379
0.0528208	0.0170951
0.0531168	0.0172481
0.0534443	0.0177071
0.0537156	0.017504
0.0540319	0.0173194
0.0543126	0.0171094
0.0546257	0.0172278
0.054948	0.0174294
0.0552605	0.0180932
0.0555624	0.0174373
0.0558284	0.017448
0.056089	0.0174758
0.0563456	0.0175951
0.0566404	0.0179317
0.0569835	0.0178647
0.0572926	0.0180124
0.0575889	0.0180372
0.0579059	0.0179501
0.0582328	0.0180725
0.0585406	0.0181654
0.0588379	0.0178035
0.0591454	0.0178425
0.0594548	0.0180798
0.0597889	0.0183458
0.060148	0.0185962
0.0605121	0.0185915
0.0608809	0.0185579
0.0612347	0.0189457
0.061572	0.0190791
0.0618508	0.0193146
0.0621736	0.0194664
0.0624868	0.0193997
0.0627759	0.0194211
0.0630803	0.0195742
0.0633819	0.0199998
0.0636929	0.0202313
0.0639901	0.0202956
0.064293	0.0201721
0.0646102	0.0201585
0.0649349	0.0205324
0.0652618	0.0210305
0.06559	0.0211301
0.06591	0.0209026
0.0662354	0.0210794
0.0665633	0.0209453
0.0668439	0.0210182
0.0671571	0.0211972
0.0674668	0.0209372
0.0677765	0.0211273
0.0680888	0.0213155
0.0683904	0.0214227
0.0687076	0.021866
0.0690217	0.0219453
0.0693343	0.0216802
0.0696437	0.0219712
0.06991	0.0222836
0.0701694	0.0224334
0.0704591	0.022804
0.0708107	0.0223469
0.0711176	0.0220812
0.0714605	0.0223148
0.071774	0.0219793
0.0721015	0.0222345
0.0724128	0.022297
0.0727456	0.0218141
0.0730673	0.0219558
0.0733617	0.0223371
0.0736798	0.0225678
0.0740205	0.0227923
0.0743337	0.0226213
0.0746487	0.0221979
0.0749634	0.0223932
0.0752954	0.0224856
0.0756151	0.0225441
0.0759286	0.0227212
0.0762667	0.0224476
0.0765599	0.0223529
0.0768856	0.022372
0.0771897	0.0224779
0.077515	0.0226903
0.0778323	0.022804
0.0781479	0.0230108
0.0784711	0.0232612
0.0788165	0.0235929
0.0791865	0.0239663
0.0795616	0.0237647
0.0798844	0.0235833
0.080181	0.0237728
0.0804764	0.0239049
0.0807811	0.0241487
0.0810939	0.0244836
0.0814121	0.0242968
0.0817422	0.0239816
0.0820791	0.023992
0.0824216	0.0241284
0.082761	0.0244409
0.0830692	0.0245305
0.0833733	0.0242182
0.0836955	0.0247749
0.084025	0.0248615
0.084375	0.0248452
0.0847051	0.0251546
0.0849745	0.0249559
0.0852708	0.0249184
0.0855586	0.0250931
0.0858461	0.0252973
0.0861459	0.0254487
0.0864365	0.0256435
0.086771	0.0252415
0.0870972	0.0253598
0.0874148	0.0255173
0.0877289	0.0256694
0.0880539	0.0260107
0.0883712	0.0260164
0.0886853	0.0259033
0.0889853	0.026035
0.0892919	0.0261837
0.0895638	0.0264098
0.0898695	0.026396
0.0901827	0.0261878
0.0904624	0.0264499
0.0907762	0.0265332
0.0910872	0.0269647
0.0913903	0.0270733
0.0916769	0.026535
0.091956	0.0265254
0.0922454	0.0265179
0.0925561	0.026434
0.0928671	0.0265933
0.0931534	0.0265566
0.0934178	0.0263319
0.0936847	0.0264923
0.0939875	0.026506
0.0943016	0.0267641
0.0946004	0.0274326
0.0949048	0.0274227
0.0952049	0.0271227
0.0955096	0.0270076
0.0958378	0.026498
0.09615	0.0266679
0.0965032	0.0265057
0.0968117	0.025697
0.0971514	0.02539
0.0974786	0.0251881
0.0977802	0.0252571
0.0981256	0.0250385
0.0984378	0.0247512
0.0987772	0.0245992
0.0990882	0.0249486
0.0994251	0.0248432
0.0997758	0.0250391
0.100088	0.0253176
0.100401	0.0250108
0.100717	0.0249512
0.101031	0.0249314
0.101339	0.0250951
0.101634	0.0256245
0.10192	0.0256693
0.102241	0.0258232
0.102584	0.0261661
0.102875	0.0264872
0.103207	0.0272239
0.103509	0.0274434
0.103831	0.027465
0.104153	0.027384
0.104457	0.0277558
0.104798	0.0281263
0.105094	0.0286641
0.105413	0.0284732
0.105712	0.0274669
0.106038	0.0266829
0.106331	0.0277775
0.106673	0.0299367
0.106977	0.0308238
0.107288	0.0290864
0.107594	0.0275087
0.10788	0.0275758
0.10818	0.0286242
0.108451	0.0274823
0.108732	0.0241909
0.10901	0.0207458
0.109324	0.0183832
0.109671	0.0184349
0.110013	0.0197449
0.110316	0.0221052
0.110655	0.0226542
0.110991	0.0208638
0.11131	0.0186703
0.111601	0.0187424
0.111918	0.0207026
0.112249	0.0228721
0.112574	0.024587
0.112899	0.0250957
0.113227	0.0252577
0.11356	0.0249818
0.113859	0.0230725
0.114179	0.0208399
0.114509	0.0193413
0.114792	0.0193125
0.115114	0.0211092
0.115463	0.0222211
0.115802	0.0203975
0.116101	0.0174943
0.116434	0.0149712
0.116739	0.0141674
0.117041	0.0153607
0.117367	0.0167746
0.117684	0.0173493
0.118008	0.0178102
0.118336	0.0184946
0.118666	0.0202281
0.119003	0.0218317
0.119352	0.0218792
0.119697	0.0210039
0.120009	0.0201309
0.12031	0.020162
0.120616	0.0205075
0.120919	0.020392
0.121256	0.0196486
0.121577	0.0195497
0.121917	0.0198499
0.122274	0.0201949
0.122616	0.020179
0.122915	0.0188428
0.123216	0.0173236
0.123532	0.0172853
0.12386	0.0189791
0.124205	0.0216732
0.124555	0.0237296
0.124839	0.0240593
0.125117	0.0232634
0.12539	0.022532
0.125667	0.0222701
0.125963	0.0228535
0.126304	0.023469
0.126582	0.0240365
0.12685	0.0245043
0.12716	0.0245044
0.127466	0.0244633
0.127784	0.0236788
0.128069	0.0229927
0.128346	0.0225584
0.128662	0.0229386
0.12897	0.0241016
0.129283	0.0251116
0.129577	0.0252553
0.129861	0.0256418
0.130129	0.0266685
0.130377	0.0286112
0.130658	0.0306156
0.130967	0.0308684
0.131282	0.0302755
0.131577	0.0300377
0.131868	0.030506
0.132161	0.0321702
0.132506	0.0340784
0.132832	0.0344432
0.133164	0.0338468
0.13351	0.0324813
0.133813	0.0307778
0.13415	0.0299243
0.13448	0.0294978
0.134802	0.0295462
0.135143	0.0306627
0.135458	0.031874
0.135793	0.0324203
0.136112	0.0326472
0.136432	0.0323988
0.13676	0.0327153
0.13709	0.03412
0.137378	0.0360431
0.137727	0.0383551
0.138044	0.0392976
0.138331	0.0394134
0.138645	0.0392476
0.13896	0.0392347
0.139306	0.0394788
0.139606	0.0391644
0.139923	0.0379753
0.140236	0.036626
0.140548	0.0357047
0.140872	0.0348699
0.141163	0.0351134
0.141483	0.0351864
0.141771	0.0353717
0.142094	0.0357575
0.142422	0.0363412
0.142755	0.037094
0.143046	0.0377103
0.143351	0.0383377
0.143657	0.0395487
0.143949	0.0412828
0.14423	0.0428311
0.144495	0.0434662
0.144759	0.0428682
0.14506	0.0419935
0.145365	0.0407527
0.145649	0.0401761
0.14594	0.0402651
0.146254	0.0400673
0.146608	0.0393768
0.146927	0.0387128
0.147279	0.0380383
0.147619	0.0381447
0.14794	0.038518
0.148262	0.0385946
0.148601	0.0391126
0.148916	0.0399016
0.149253	0.0404815
0.149568	0.0413941
0.149889	0.0421305
0.150198	0.0426
0.150549	0.0435049
0.150855	0.0437338
0.151171	0.0437986
0.151483	0.0436164
0.151799	0.0425753
0.152165	0.0417879
0.152461	0.041834
0.152757	0.0420972
0.153099	0.0427532
0.153413	0.0426058
0.153734	0.0418178
0.154055	0.0412812
0.154387	0.0411144
0.154711	0.0414502
0.15503	0.0425893
0.155361	0.0433569
0.155702	0.0443801
0.156041	0.0453258
0.156378	0.045441
0.156698	0.0460466
0.15697	0.0460678
0.15729	0.0457648
0.157585	0.0462143
0.157875	0.0462771
0.158221	0.0465026
0.15854	0.046582
0.158856	0.0453231
0.159181	0.0445272
0.159516	0.0446432
0.159863	0.0442811
0.160202	0.0446333
0.160498	0.0449999
0.160803	0.0445701
0.161102	0.0451007
0.161414	0.0457764
0.161691	0.0466882
0.162013	0.0482735
0.162304	0.0488133
0.162604	0.0488934
0.162914	0.0491676
0.163196	0.0490748
0.163526	0.049501
0.163832	0.0497666
0.16414	0.0495977
0.164443	0.0497554
0.164724	0.0496622
0.165067	0.0494125
0.165372	0.0488535
0.165665	0.0482575
0.165989	0.047925
0.166296	0.0483874
0.166591	0.0489226
0.166916	0.0499294
0.167227	0.0508827
0.167512	0.0512153
0.167801	0.0517363
0.168073	0.0521946
0.168319	0.0530084
0.168593	0.0535566
0.168896	0.0538312
0.169199	0.0536036
0.16949	0.0535439
0.169787	0.0534702
0.170107	0.0533362
0.170454	0.0530674
0.170772	0.0524126
0.1711	0.0520046
0.171455	0.0518887
0.171773	0.0520884
0.17211	0.0520768
0.172411	0.0520892
0.172746	0.0526604
0.173084	0.0534181
0.173426	0.0542424
0.173725	0.0549029
0.174045	0.0552388
0.174389	0.0551698
0.174688	0.0557245
0.174987	0.056222
0.175302	0.0572442
0.175628	0.0581217
0.175954	0.0576877
0.176283	0.057196
0.176619	0.0567217
0.17694	0.0566164
0.177255	0.056797
0.177556	0.0566441
0.177885	0.0561016
0.178186	0.0559422
0.178505	0.0561732
0.17882	0.0563973
0.17913	0.0568852
0.179421	0.0570872
0.179724	0.0571972
0.180042	0.0573552
0.180365	0.0577452
0.18069	0.0586343
0.181011	0.0587419
0.181335	0.0585987
0.181652	0.058807
0.181954	0.058763
0.182244	0.0588023
0.182494	0.0584034
0.182736	0.0576139
0.183012	0.0571879
0.183334	0.0573132
0.18364	0.0577033
0.183945	0.0586836
0.184262	0.0589283
0.184576	0.0585188
0.184889	0.05889
0.185208	0.0592607
0.185532	0.0599568
0.185881	0.0608281
0.186203	0.0609375
0.186537	0.0609293
0.186879	0.0610002
0.187209	0.060559
0.18752	0.0606359
0.187834	0.0603372
0.188147	0.0597085
0.188495	0.0595856
0.188816	0.0595916
0.189119	0.0595916
0.189428	0.0599411
0.189736	0.0596006
0.1901	0.0595051
0.190445	0.0604386
0.19078	0.0611342
0.191113	0.0619598
0.191456	0.0623516
0.191796	0.06245
0.192147	0.0626804
0.192446	0.0632183
0.192732	0.063733
0.193063	0.0645497
0.193362	0.0645962
0.193646	0.0642757
0.193954	0.0639968
0.194272	0.0637033
0.194571	0.0637099
0.194898	0.0635652
0.195226	0.0636675
0.195571	0.0637804
0.195918	0.0637924
0.19627	0.0639038
0.196589	0.064076
0.196873	0.0638811
0.197167	0.0644382
0.197479	0.0651046
0.197789	0.0656099
0.198104	0.0661782
0.198428	0.0662808
0.198767	0.0662585
0.199126	0.066318
0.199477	0.0663851
0.199774	0.0666812
0.200058	0.0669345
0.200347	0.0662165
0.200646	0.065796
0.200935	0.0656585
0.201215	0.065713
0.201522	0.0661001
0.201824	0.0661717
0.202112	0.0661418
0.202428	0.0662965
0.202779	0.0662592
0.20307	0.0661405
0.203328	0.0664324
0.203602	0.0667808
0.203893	0.067385
0.204161	0.0680744
0.204398	0.0679243
0.204662	0.0681979
0.204942	0.0682861
0.205194	0.0680752
0.205451	0.068537
0.205743	0.0689655
0.205992	0.0693858
0.20629	0.0695775
0.20667	0.0691432
0.207119	0.0689574
0.2075	0.069201
0.207865	0.0692054
0.208224	0.0693487
0.208587	0.0695956
0.208949	0.0693448
0.20927	0.0693929
0.209571	0.0696019
0.209886	0.0700073
0.210214	0.0706435
0.210516	0.0707222
0.210834	0.0709803
0.211135	0.0715009
0.211454	0.0717848
0.211761	0.0719018
0.212075	0.0716816
0.21238	0.0717939
0.212689	0.0724705
0.213022	0.0728128
0.213318	0.0728282
0.213647	0.0724499
0.213941	0.0720842
0.214258	0.0719535
0.214591	0.0721182
0.214876	0.0725078
0.215202	0.0730637
0.215514	0.0732476
0.215844	0.0728903
0.216177	0.0727825
0.216463	0.0725374
0.216802	0.0728389
0.217111	0.073192
0.217387	0.0730336
0.217722	0.0732767
0.218048	0.0735673
0.218336	0.0739558
0.218635	0.0745089
0.218935	0.0744091
0.219237	0.0744796
0.219519	0.0753265
0.219768	0.0754191
0.220028	0.0758234
0.220345	0.0758706
0.220673	0.0756903
0.221	0.07605
0.221348	0.0763288
0.221701	0.0762783
0.222062	0.0766281
0.222361	0.0763303
0.22269	0.0759168
0.223027	0.0761536
0.223327	0.0760681
0.22367	0.0764522
0.223963	0.0766336
0.224272	0.0764546
0.224577	0.0765816
0.224902	0.0767291
0.225238	0.0769118
0.225529	0.0769085
0.225863	0.0768828
0.22618	0.0770596
0.226483	0.0774986
0.226821	0.0779813
0.227115	0.0784599
0.227431	0.0784492
0.227785	0.0781084
0.22809	0.0782133
0.228402	0.0782246
0.22873	0.078585
0.229074	0.0787492
0.229426	0.0786459
0.229785	0.078709
0.230125	0.078729
0.230421	0.0785645
0.230756	0.0785404
0.231031	0.0785576
0.231314	0.078325
0.231617	0.0787838
0.231934	0.0794188
0.232222	0.0797199
0.232554	0.0803701
0.2329	0.0801277
0.233256	0.0804171
0.233632	0.0810291
0.233966	0.0813843
0.234269	0.0813854
0.234572	0.0813034
0.234897	0.0810149
0.235233	0.0809526
0.235586	0.0812633
0.235884	0.0811447
0.236161	0.0815856
0.236457	0.0813226
0.236755	0.0808937
0.23706	0.0809273
0.237374	0.0810998
0.23768	0.0816081
0.237976	0.0818753
0.238262	0.0820942
0.238548	0.082476
0.238827	0.0826289
0.239124	0.0827616
0.239426	0.0828211
0.239723	0.0829922
0.240023	0.0829243
0.240337	0.0834239
0.240653	0.0836087
0.24094	0.0839094
0.241271	0.0838922
0.24157	0.0835962
0.241893	0.0837854
0.242185	0.0838585
0.242498	0.0840126
0.24282	0.0843292
0.243122	0.0845809
0.243417	0.0845794
0.243703	0.0845854
0.243964	0.0844307
0.244232	0.0848662
0.244509	0.085482
0.24484	0.0857684
0.245164	0.0858847
0.245463	0.0859905
0.245761	0.085817
0.246053	0.0859753
0.246344	0.0859304
0.246653	0.0861035
0.247017	0.0865047
0.247338	0.0861391
0.247681	0.0854284
0.24805	0.0850235
0.248378	0.0845903
0.248702	0.0844997
0.249014	0.0848454
0.249305	0.084878
0.249634	0.0853243
0.249943	0.0857607
0.250241	0.0859593
0.250594	0.0861616
0.250905	0.0867636
0.251218	0.086803
0.251578	0.0870226
0.251898	0.0872607
0.252189	0.0875467
0.252508	0.087814
0.252837	0.0879385
0.253146	0.0878837
0.253453	0.0876496
0.253774	0.0878029
0.254103	0.0877588
0.254427	0.0878349
0.254756	0.0880787
0.255075	0.0881212
0.255386	0.0880515
0.255684	0.0884053
0.255973	0.0884052
0.256267	0.0887319
0.256611	0.0889927
0.256906	0.08881
0.257211	0.0888106
0.257536	0.0891068
0.257848	0.0894002
0.25817	0.0900201
0.258489	0.089935
0.258771	0.089816
0.259063	0.0898905
0.259354	0.0893819
0.259641	0.0894483
0.259924	0.0898813
0.260208	0.0901704
0.260542	0.0904525
0.260877	0.0905497
0.261217	0.0903653
0.261536	0.0907717
0.261877	0.090795
0.262191	0.0907917
0.262518	0.0912402
0.262848	0.0912985
0.263173	0.0914009
0.263504	0.0913689
0.263843	0.091314
0.264182	0.0915079
0.26451	0.091722
0.264838	0.0917316
0.26516	0.0919807
0.265465	0.0920117
0.265779	0.0918496
0.266106	0.0917579
0.266428	0.0918929
0.266746	0.0920917
0.267051	0.092674
0.267383	0.0928025
0.267681	0.0928842
0.267997	0.0932547
0.268306	0.0932548
0.268634	0.0935617
0.26897	0.0938392
0.269295	0.0941145
0.269636	0.0940292
0.269967	0.0941565
0.270302	0.0941593
0.27059	0.0942219
0.270892	0.0939457
0.271205	0.0935217
0.271519	0.0936679
0.271852	0.0938289
0.272204	0.0942496
0.272558	0.0941888
0.272883	0.0942775
0.27319	0.0946116
0.273487	0.0947895
0.273814	0.0953161
0.274146	0.0959612
0.274482	0.0963379
0.274773	0.0962585
0.275043	0.0967655
0.275351	0.0971379
0.275621	0.0978613
0.275915	0.098176
0.276223	0.0979441
0.27651	0.0975995
0.276802	0.0972658
0.277091	0.0972357
0.277425	0.097156
0.277737	0.0971614
0.277996	0.0968992
0.278323	0.09694
0.278654	0.0971461
0.278922	0.0974959
0.279226	0.0976332
0.279537	0.0977362
0.279841	0.0979974
0.280136	0.0981573
0.280403	0.0988525
0.280671	0.099662
0.280935	0.0996121
0.281251	0.0995899
0.281598	0.0993762
0.281909	0.0993137
0.282228	0.0995041
0.282535	0.0992062
0.28284	0.09879
0.283144	0.0987605
0.283444	0.0986523
0.283753	0.0986179
0.284069	0.0985984
0.284383	0.0981024
0.284711	0.098147
0.285046	0.0981468
0.285379	0.0982568
0.285719	0.0992728
0.286078	0.0996543
0.286444	0.0998571
0.286802	0.100124
0.287136	0.100399
0.287412	0.100916
0.287721	0.101427
0.28804	0.101294
0.288315	0.101372
0.288645	0.101677
0.28894	0.101582
0.289239	0.101658
0.289551	0.101569
0.289866	0.101214
0.290189	0.101099
0.290489	0.101003
0.290798	0.101227
0.291104	0.101455
0.291415	0.101343
0.291727	0.101553
0.292016	0.101639
0.292317	0.102128
0.292613	0.102511
0.292902	0.102367
0.293213	0.102194
0.293503	0.102495
0.293825	0.102569
0.294174	0.102768
0.294458	0.10276
0.294761	0.102437
0.295051	0.102583
0.295333	0.103026
0.295618	0.103271
0.295919	0.103885
0.29628	0.103694
0.296591	0.103184
0.296938	0.103257
0.29726	0.103669
0.297613	0.104257
0.297934	0.104703
0.29822	0.104536
0.29853	0.10443
0.298894	0.104473
0.299212	0.104626
0.29954	0.105297
0.299847	0.105682
0.300172	0.105776
0.300506	0.105826
0.30081	0.106113
0.301168	0.106104
0.301489	0.106182
0.30181	0.105774
0.302126	0.10582
0.302437	0.105921
0.302761	0.105962
0.30311	0.106312
0.303471	0.106494
0.303819	0.106453
0.304125	0.106463
0.304437	0.10675
0.304755	0.10714
0.305073	0.107486
0.305403	0.107352
0.305747	0.107468
0.306078	0.107448
0.306394	0.107351
0.30668	0.107502
0.306969	0.107451
0.307276	0.107575
0.307608	0.107719
0.307913	0.107908
0.308225	0.108057
0.308541	0.108624
0.308871	0.108502
0.30921	0.108743
0.309544	0.109203
0.30984	0.10926
0.310158	0.109757
0.310464	0.109766
0.31076	0.109765
0.311081	0.109914
0.311384	0.110089
0.311708	0.109933
0.312045	0.110207
0.312373	0.110169
0.31269	0.110365
0.31298	0.110362
0.313291	0.110296
0.313611	0.110457
0.313905	0.110335
0.314197	0.110462
0.314484	0.11062
0.314764	0.11073
0.315028	0.110996
0.315326	0.111468
0.315638	0.111602
0.31593	0.111873
0.316245	0.111889
0.316553	0.111918
0.316864	0.112217
0.317169	0.112091
0.317478	0.11212
0.317779	0.112544
0.318062	0.11266
0.318329	0.112764
0.318576	0.112625
0.318855	0.112545
0.31918	0.112748
0.319489	0.112811
0.31978	0.11317
0.320057	0.113875
0.32036	0.114009
0.320703	0.113984
0.321039	0.114123
0.321371	0.114268
0.321714	0.114835
0.322035	0.115083
0.322376	0.115134
0.322698	0.115426
0.323024	0.115429
0.323352	0.115298
0.323685	0.115546
0.324023	0.115277
0.324353	0.115103
0.324681	0.115031
0.325006	0.114959
0.325332	0.115236
0.325651	0.115165
0.325975	0.114943
0.326294	0.114908
0.326617	0.114882
0.32693	0.115011
0.327231	0.115495
0.327541	0.115768
0.327853	0.115625
0.328153	0.115644
0.328447	0.115853
0.328729	0.116285
0.329011	0.116651
0.329299	0.116624
0.3296	0.116632
0.329956	0.116589
0.330263	0.116851
0.330572	0.117122
0.330919	0.117289
0.331213	0.117216
0.331536	0.117038
0.3318	0.117197
0.33206	0.117638
0.332323	0.11807
0.332623	0.118059
0.332941	0.118255
0.333254	0.11847
0.33359	0.118879
0.333933	0.119421
0.334279	0.119117
0.334607	0.119061
0.334938	0.119142
0.335283	0.119346
0.335629	0.119539
0.33593	0.119692
0.336257	0.119397
0.336561	0.119081
0.336878	0.118789
0.337187	0.118719
0.33752	0.119352
0.337844	0.119125
0.33814	0.118811
0.338464	0.118609
0.338776	0.118333
0.339112	0.118715
0.339422	0.118924
0.339745	0.118988
0.340069	0.119462
0.340364	0.119765
0.340703	0.120284
0.341	0.121041
0.341327	0.120971
0.341636	0.121108
0.341944	0.121744
0.342292	0.122222
0.342613	0.122613
0.342936	0.122371
0.343272	0.121621
0.343628	0.121334
0.343984	0.120975
0.344309	0.121217
0.344592	0.121576
0.344885	0.121141
0.34521	0.120709
0.345527	0.120461
0.345866	0.120772
0.346219	0.121803
0.346574	0.122184
0.346879	0.122376
0.347156	0.122761
0.347468	0.122898
0.347773	0.123452
0.348064	0.123912
0.348388	0.124129
0.348718	0.124268
0.349047	0.124448
0.349376	0.124385
0.349715	0.125119
0.350024	0.125067
0.350291	0.124732
0.350581	0.124663
0.350866	0.124929
0.351177	0.125372
0.351469	0.125383
0.351789	0.125286
0.352078	0.125284
0.352371	0.125357
0.352669	0.125114
0.352974	0.125608
0.353277	0.125566
0.353569	0.125566
0.353845	0.12537
0.354098	0.125569
0.354357	0.126118
0.35465	0.126547
0.354975	0.126289
0.355294	0.126228
0.355615	0.126157
0.355921	0.125851
0.356232	0.12632
0.356539	0.126222
0.356817	0.125918
0.35709	0.125644
0.357405	0.125566
0.357755	0.125425
0.358085	0.125562
0.358414	0.12527
0.358719	0.125478
0.359056	0.125963
0.359394	0.12621
0.359742	0.12666
0.360046	0.126956
0.360386	0.126856
0.360687	0.127016
0.361032	0.127061
0.361358	0.127522
0.361662	0.127919
0.361967	0.127691
0.362289	0.127596
0.362603	0.127596
0.362925	0.12753
0.363253	0.127905
0.363553	0.128053
0.363867	0.127972
0.364177	0.128147
0.364491	0.127865
0.364794	0.127971
0.365097	0.128271
0.365405	0.128115
0.36571	0.128075
0.366004	0.12826
0.366312	0.128483
0.366615	0.128811
0.366933	0.12897
0.367264	0.128956
0.367583	0.129116
0.367927	0.129098
0.368286	0.129343
0.368638	0.129799
0.368959	0.129904
0.369261	0.130136
0.369523	0.130094
0.369766	0.130383
0.370026	0.130508
0.370352	0.130577
0.370668	0.130958
0.37097	0.131607
0.371278	0.131847
0.371566	0.132122
0.371851	0.13252
0.372144	0.132347
0.372453	0.132957
0.37281	0.132734
0.373148	0.13291
0.373478	0.133168
0.3738	0.133038
0.374139	0.132805
0.374456	0.132925
0.374791	0.13289
0.375095	0.133228
0.375442	0.133543
0.37575	0.133164
0.376064	0.133581
0.376405	0.133699
0.376732	0.133877
0.377008	0.133873
0.37735	0.133739
0.377663	0.133676
0.377977	0.133779
0.378336	0.133368
0.378651	0.133564
0.378937	0.133355
0.379266	0.132701
0.379573	0.132344
0.379884	0.132136
0.380222	0.132451
0.380555	0.132842
0.380888	0.132655
0.381221	0.1325
0.381566	0.132785
0.381916	0.132656
0.382266	0.13304
0.382567	0.133843
0.382865	0.134274
0.383178	0.134742
0.383496	0.134827
0.383815	0.135004
0.384151	0.135606
0.384493	0.135467
0.384823	0.135062
0.385113	0.134764
0.385394	0.134639
0.385708	0.13463
0.385995	0.134604
0.386286	0.134405
0.38662	0.134375
0.386919	0.134138
0.387202	0.13384
0.387483	0.134034
0.387817	0.134273
0.388122	0.134592
0.388413	0.134651
0.388745	0.134359
0.389041	0.134598
0.38933	0.134632
0.389642	0.134389
0.389991	0.134492
0.390284	0.134578
0.390565	0.134971
0.390887	0.135617
0.391156	0.135951
0.391433	0.136251
0.391698	0.136709
0.391956	0.136619
0.392251	0.136965
0.392579	0.137517
0.392879	0.13739
0.393179	0.137749
0.393462	0.137982
0.393756	0.137965
0.39409	0.138219
0.394413	0.13798
0.394754	0.13771
0.395077	0.138148
0.395393	0.138213
0.395725	0.138498
0.396022	0.138646
0.396346	0.138553
0.396687	0.138575
0.397026	0.13839
0.397374	0.138237
0.397715	0.138604
0.398055	0.138841
0.398383	0.138399
0.398689	0.138266
0.399015	0.138067
0.399305	0.138623
0.399636	0.138699
0.399935	0.138448
0.400261	0.138485
0.400584	0.138412
0.400918	0.138563
0.401205	0.138621
0.401522	0.138881
0.401857	0.138914
0.402155	0.139141
0.40248	0.139165
0.40277	0.139157
0.403078	0.139265
0.403394	0.139213
0.403716	0.139562
0.404035	0.139302
0.404348	0.139611
0.40466	0.13985
0.404973	0.139754
0.405272	0.139272
0.405567	0.138969
0.40587	0.139115
0.406144	0.139711
0.406408	0.140039
0.406678	0.139727
0.406989	0.140081
0.407301	0.139834
0.407603	0.139968
0.407901	0.140086
0.408206	0.14007
0.408518	0.139867
0.408867	0.139872
0.4092	0.139404
0.409519	0.139333
0.409867	0.13884
0.410208	0.138055
0.410524	0.137605
0.410825	0.136902
0.41117	0.136434
0.411499	0.136087
0.411816	0.135349
0.412151	0.134646
0.412436	0.134157
0.412775	0.133363
0.41312	0.133312
0.413433	0.133066
0.413735	0.132826
0.414052	0.133063
0.414377	0.13321
0.414703	0.133537
0.415033	0.134001
0.415379	0.133801
0.415747	0.133675
0.41613	0.134027
0.416474	0.134306
0.416779	0.134691
0.417084	0.13473
0.417387	0.13416
0.417693	0.134055
0.41799	0.133868
0.418289	0.133883
0.418593	0.133925
0.418895	0.133795
0.419193	0.133424
0.41949	0.13366
0.419781	0.133729
0.420084	0.134011
0.420392	0.13407
0.420701	0.134146
0.42101	0.134219
0.421319	0.134425
0.421634	0.134624
0.421956	0.134798
0.422304	0.134905
0.422667	0.134821
0.423031	0.13485
0.423382	0.134889
0.423725	0.135301
0.424078	0.13542
0.42443	0.135719
0.424727	0.135803
0.424999	0.136125
0.425271	0.136303
0.425543	0.136446
0.425844	0.136298
0.426138	0.136265
0.426465	0.136278
0.426748	0.136059
0.427041	0.135944
0.427345	0.135631
0.42764	0.135328
0.427935	0.135143
0.428263	0.135007
0.428554	0.135324
0.428854	0.135446
0.429144	0.135154
0.429425	0.134984
0.429691	0.134998
0.429956	0.134959
0.430242	0.135234
0.430574	0.135074
0.430873	0.135165
0.43119	0.135413
0.4315	0.135365
0.43182	0.135367
0.432128	0.135884
0.432445	0.136033
0.432752	0.136078
0.433035	0.136529
0.433333	0.136328
0.433675	0.136871
0.434016	0.136807
0.434313	0.136606
0.434659	0.136314
0.434994	0.13613
0.435328	0.135908
0.435638	0.135945
0.435959	0.135658
0.4363	0.135325
0.436608	0.135569
0.436923	0.135498
0.437253	0.135744
0.437581	0.135819
0.437871	0.135924
0.438205	0.136082
0.438481	0.136284
0.438799	0.136601
0.439126	0.137064
0.439432	0.137252
0.439754	0.137326
0.440059	0.137392
0.440356	0.137486
0.44066	0.137866
0.440971	0.137871
0.441282	0.137934
0.441595	0.138075
0.441914	0.138022
0.442252	0.138859
0.442573	0.139164
0.442895	0.13878
0.443197	0.138748
0.44349	0.138725
0.443792	0.138685
0.444094	0.139257
0.444423	0.139231
0.444739	0.139028
0.445083	0.138754
0.445378	0.138021
0.445709	0.137843
0.446028	0.138218
0.446363	0.138029
0.446674	0.137976
0.44698	0.137905
0.447299	0.137402
0.447596	0.137643
0.447936	0.13747
0.448263	0.13733
0.448563	0.13696
0.448891	0.136812
0.449206	0.136961
0.44951	0.136879
0.449832	0.136445
0.450143	0.136208
0.450454	0.136127
0.450777	0.135928
0.451078	0.136339
0.451406	0.136626
0.451734	0.137168
0.452062	0.137391
0.452382	0.137446
0.452685	0.13793
0.453007	0.138272
0.453323	0.138426
0.45364	0.139132
0.45397	0.139582
0.45432	0.139841
0.454679	0.140204
0.455026	0.139787
0.455338	0.139733
0.45562	0.139579
0.455921	0.139794
0.456249	0.140032
0.456519	0.140008
0.45685	0.139423
0.457153	0.13917
0.457441	0.139214
0.45776	0.139354
0.45808	0.139768
0.458414	0.13948
0.458766	0.139427
0.459129	0.139423
0.45948	0.139549
0.459788	0.139936
0.46009	0.140177
0.460402	0.139822
0.460716	0.139721
0.461047	0.139692
0.46138	0.140001
0.461712	0.140463
0.461987	0.140441
0.462302	0.140303
0.46259	0.140752
0.462875	0.141017
0.463185	0.141308
0.463512	0.141818
0.463824	0.141669
0.464148	0.141822
0.464446	0.141712
0.464745	0.141755
0.465043	0.142012
0.465343	0.141827
0.46565	0.141294
0.46593	0.140911
0.466213	0.140491
0.466474	0.140205
0.466755	0.139831
0.467072	0.13913
0.467387	0.139153
0.467689	0.139035
0.46798	0.138899
0.468266	0.139286
0.468529	0.139421
0.468799	0.139703
0.4691	0.140486
0.469431	0.140866
0.469755	0.14149
0.470084	0.141945
0.470428	0.142006
0.470766	0.142641
0.471071	0.143217
0.471394	0.14344
0.471736	0.144019
0.472029	0.143906
0.472326	0.143496
0.472649	0.143892
0.472965	0.143995
0.473305	0.144282
0.47363	0.144448
0.473957	0.144145
0.47429	0.144008
0.474619	0.143942
0.474957	0.143343
0.475268	0.143124
0.475577	0.142693
0.475889	0.142105
0.47621	0.14184
0.476522	0.141332
0.476838	0.141146
0.477127	0.140762
0.47744	0.140772
0.477786	0.141138
0.478065	0.1415
0.478401	0.141887
0.478692	0.142407
0.479018	0.142554
0.479331	0.142855
0.479631	0.143735
0.479961	0.143927
0.480253	0.144365
0.480561	0.144061
0.480874	0.143486
0.481177	0.143527
0.481483	0.143655
0.481796	0.143975
0.482082	0.144578
0.482337	0.144629
0.482585	0.144239
0.482895	0.144294
0.483218	0.144569
0.483522	0.145389
0.483851	0.146022
0.484171	0.146013
0.484483	0.14641
0.484796	0.146521
0.485121	0.146551
0.485454	0.146697
0.485791	0.146916
0.486119	0.147225
0.486457	0.147453
0.486804	0.147358
0.487167	0.147157
0.48753	0.147104
0.487881	0.146794
0.488182	0.14684
0.488489	0.146886
0.48879	0.14731
0.489089	0.147546
0.489408	0.1471
0.489722	0.146768
0.490042	0.146752
0.490371	0.147016
0.4907	0.147537
0.49103	0.147711
0.491359	0.147708
0.491701	0.147726
0.49205	0.147497
0.492377	0.147546
0.492655	0.148301
0.492964	0.14863
0.493277	0.148827
0.493577	0.14905
0.493875	0.149125
0.49418	0.149439
0.494505	0.149179
0.494836	0.149147
0.495178	0.149472
0.495536	0.149739
0.495876	0.150024
0.496179	0.150236
0.496494	0.149893
0.496821	0.149651
0.497164	0.149658
0.497519	0.149948
0.497826	0.150775
0.498127	0.151036
0.498415	0.150786
0.49872	0.150779
0.499035	0.150524
0.499359	0.151038
0.499691	0.151622
0.499984	0.151919
0.500278	0.151763
0.500545	0.151786
0.50087	0.151966
0.501136	0.152334
0.501441	0.152258
0.501736	0.152238
0.502028	0.152784
0.502322	0.152461
0.502653	0.152838
0.502929	0.152889
0.503227	0.152803
0.503561	0.152539
0.503833	0.152497
0.504131	0.152495
0.504433	0.153239
0.504729	0.153302
0.505004	0.152672
0.505282	0.152807
0.505541	0.152777
0.505859	0.153335
0.506196	0.153815
0.506505	0.153811
0.506849	0.153271
0.507141	0.152956
0.507481	0.152406
0.507804	0.152162
0.508082	0.152142
0.508403	0.15157
0.508736	0.151217
0.509074	0.150664
0.509415	0.150352
0.509748	0.150237
0.51002	0.150041
0.510355	0.150002
0.510686	0.150807
0.510973	0.151356
0.511318	0.15173
0.511664	0.151601
0.51194	0.150823
0.512276	0.150368
0.512578	0.150377
0.512893	0.150716
0.51322	0.151069
0.513518	0.150887
0.513847	0.150201
0.514139	0.15003
0.514466	0.149954
0.514775	0.150424
0.515085	0.150678
0.515381	0.150711
0.515714	0.150812
0.516006	0.150664
0.516336	0.150552
0.516628	0.150839
0.516949	0.1508
0.517257	0.150653
0.517571	0.150977
0.517882	0.151244
0.518194	0.151979
0.518516	0.152227
0.518847	0.152305
0.51916	0.152718
0.519472	0.15338
0.51977	0.153824
0.520028	0.154243
0.520281	0.153971
0.520546	0.153872
0.520854	0.154022
0.521163	0.15434
0.521482	0.155099
0.521786	0.15534
0.522074	0.155314
0.522372	0.155215
0.522703	0.155157
0.523062	0.155598
0.523388	0.156418
0.523749	0.156378
0.524055	0.156067
0.524373	0.155587
0.524718	0.155327
0.525029	0.155478
0.525378	0.15536
0.52568	0.15555
0.526007	0.156052
0.526333	0.15607
0.526665	0.155992
0.527004	0.156263
0.52736	0.156303
0.527729	0.156783
0.5281	0.157351
0.528429	0.157858
0.528745	0.158415
0.529086	0.158291
0.529455	0.157958
0.529785	0.157784
0.530063	0.157921
0.530363	0.15804
0.530634	0.158633
0.530936	0.158832
0.531263	0.158622
0.53156	0.158414
0.531865	0.158451
0.532169	0.158976
0.532471	0.159051
0.532791	0.159359
0.533142	0.159838
0.533497	0.160368
0.533838	0.160669
0.53414	0.160424
0.534443	0.160326
0.534771	0.160706
0.535104	0.161301
0.535445	0.161358
0.535778	0.161647
0.536066	0.161416
0.536353	0.161135
0.536643	0.160891
0.536933	0.160975
0.537233	0.16153
0.537524	0.161689
0.537833	0.161518
0.538145	0.161209
0.538473	0.160991
0.538809	0.161145
0.539153	0.161485
0.539466	0.161764
0.53977	0.16128
0.540043	0.160515
0.540339	0.159603
0.540627	0.159287
0.540914	0.158751
0.541228	0.157869
0.541535	0.157705
0.541807	0.157445
0.5421	0.157222
0.542396	0.15686
0.542685	0.156897
0.542948	0.15744
0.543195	0.158676
0.543476	0.159766
0.543793	0.16065
0.544092	0.161223
0.544379	0.161111
0.544659	0.161454
0.544972	0.161542
0.545312	0.162185
0.545663	0.163106
0.545984	0.16333
0.546329	0.163093
0.54664	0.162551
0.546983	0.162324
0.547326	0.162421
0.547652	0.163251
0.547972	0.1632
0.548289	0.163771
0.548589	0.163773
0.548899	0.163648
0.549239	0.163315
0.54955	0.162791
0.549855	0.16253
0.550161	0.162723
0.550517	0.162845
0.550819	0.162288
0.551135	0.161627
0.551472	0.16089
0.551778	0.160665
0.552086	0.160577
0.552389	0.160918
0.552703	0.161648
0.553022	0.162027
0.553339	0.162113
0.553675	0.162499
0.55398	0.163043
0.55428	0.163979
0.554616	0.164363
0.55493	0.16414
0.555232	0.164302
0.555535	0.164193
0.555863	0.163656
0.556162	0.163811
0.556471	0.163575
0.556806	0.163671
0.557124	0.163844
0.557407	0.163556
0.557726	0.16366
0.558031	0.163971
0.558326	0.163935
0.558618	0.164628
0.558903	0.165526
0.559172	0.166
0.559448	0.166733
0.559788	0.166473
0.560118	0.166208
0.560436	0.166795
0.560751	0.167296
0.561096	0.16796
0.561437	0.168303
0.561747	0.168034
0.562059	0.167833
0.562406	0.167518
0.562735	0.167128
0.563023	0.167507
0.563361	0.167633
0.563678	0.167801
0.564015	0.167928
0.564302	0.167758
0.564644	0.167614
0.564938	0.167871
0.565258	0.168
0.56556	0.168702
0.565884	0.169441
0.566191	0.170047
0.566535	0.170461
0.566832	0.169748
0.567163	0.169088
0.567514	0.168626
0.567855	0.168646
0.568206	0.168771
0.56856	0.168938
0.568927	0.168118
0.569231	0.167181
0.56954	0.16646
0.569837	0.166687
0.570151	0.167526
0.570482	0.168084
0.570815	0.168989
0.571149	0.169791
0.571469	0.170058
0.57175	0.170346
0.572045	0.170776
0.572345	0.171307
0.572651	0.171889
0.572967	0.172169
0.573297	0.172475
0.573638	0.172692
0.573998	0.171856
0.57435	0.17087
0.57465	0.17051
0.574941	0.170132
0.575261	0.170317
0.575558	0.17036
0.575837	0.169965
0.576116	0.169685
0.576395	0.169512
0.576678	0.169666
0.576955	0.170515
0.577234	0.171031
0.57753	0.171507
0.577868	0.172083
0.578156	0.172382
0.57848	0.172681
0.578774	0.172251
0.579096	0.171677
0.579404	0.171461
0.579704	0.17137
0.580037	0.171379
0.580305	0.171602
0.580579	0.171196
0.580852	0.17086
0.581103	0.170867
0.581387	0.171093
0.581699	0.17243
0.582005	0.173211
0.582292	0.173539
0.582581	0.174238
0.582876	0.17409
0.583223	0.173414
0.583574	0.172885
0.583929	0.171969
0.584262	0.170978
0.584581	0.170534
0.584915	0.17018
0.585255	0.170373
0.585574	0.170569
0.5859	0.169944
0.586212	0.170159
0.586546	0.171122
0.58683	0.172127
0.587169	0.173272
0.587508	0.17415
0.587798	0.175038
0.588105	0.175532
0.588442	0.175858
0.588785	0.175753
0.589088	0.175774
0.58941	0.175814
0.589715	0.175633
0.590041	0.176113
0.590371	0.176796
0.590662	0.177359
0.591004	0.177046
0.591289	0.176609
0.591601	0.176341
0.591941	0.176441
0.59225	0.177003
0.592542	0.177156
0.592874	0.177527
0.593186	0.177311
0.593456	0.177159
0.593765	0.17698
0.594067	0.176948
0.594367	0.176652
0.594655	0.176253
0.594932	0.176171
0.595214	0.175652
0.595539	0.175727
0.595861	0.175151
0.59617	0.174816
0.596486	0.174735
0.596801	0.17494
0.597129	0.175511
0.597452	0.176058
0.597783	0.176131
0.598099	0.176558
0.5984	0.177126
0.598699	0.177762
0.598986	0.178956
0.599284	0.17956
0.599636	0.179575
0.599941	0.179528
0.600263	0.17921
0.600588	0.1793
0.600905	0.179857
0.601231	0.179666
0.601561	0.180038
0.601901	0.180008
0.60225	0.179575
0.602577	0.179699
0.60288	0.179641
0.603215	0.179493
0.603527	0.179521
0.603838	0.179716
0.604177	0.18
0.604501	0.180325
0.604804	0.179687
0.605109	0.179311
0.605418	0.178914
0.605739	0.178167
0.606059	0.1781
0.606377	0.177823
0.606708	0.177691
0.607032	0.177714
0.607364	0.177748
0.607716	0.177753
0.608088	0.178409
0.60845	0.178527
0.608768	0.179236
0.6091	0.179835
0.609414	0.180117
0.609739	0.181208
0.610067	0.18161
0.610371	0.182052
0.610644	0.182254
0.610927	0.182677
0.611263	0.182978
0.611535	0.183418
0.611835	0.18331
0.612131	0.183907
0.612441	0.184519
0.612725	0.184693
0.613072	0.185382
0.613372	0.185403
0.613679	0.185727
0.613984	0.185821
0.614273	0.185807
0.614574	0.185078
0.61487	0.184699
0.615176	0.183823
[truncated: 33,068 more rows]

## Sheet: Hydrophob Pristibe 4
Hydrophob Pristibe 4	Hydrophob Pristibe 4
Strain	Standard force
%	N
0	0.00742192
0	0.00716645
0	0.00720582
0	0.00696247
0	0.00680363
0	0.00694377
0	0.00669689
0	0.00676091
0	0.00690631
0	0.00695866
0	0.00712278
0	0.00748835
0	0.00756742
0	0.00754217
0	0.00721194
0	0.00694175
0	0.00695227
0	0.0069958
0	0.00708254
0	0.00688851
0	0.00636628
-1.27159e-06	0.00640049
-1.90738e-05	0.00676183
-2.22528e-05	0.00673007
-3.17897e-05	0.00674032
-3.17897e-05	0.00648038
-3.17897e-05	0.00642345
-3.17897e-05	0.00629274
-3.17897e-05	0.00618214
-3.17897e-05	0.00654731
-3.17897e-05	0.0070547
-3.17897e-05	0.00689976
-3.17897e-05	0.00663969
-3.17897e-05	0.00664032
-6.67584e-06	0.00653913
0	0.00657691
2.98823e-05	0.00641521
4.89562e-05	0.00646074
9.60049e-05	0.00703215
0.000227296	0.00703887
0.000442195	0.00708825
0.000775351	0.00714097
0.00116128	0.00704849
0.00158472	0.00733576
0.00205679	0.0075324
0.00252124	0.00784163
0.00299268	0.00840999
0.00347334	0.00853295
0.00391077	0.00819897
0.00432245	0.00838668
0.00474048	0.00835504
0.00513181	0.00870633
0.00549898	0.00920974
0.00587569	0.00910237
0.00626988	0.00917567
0.00662021	0.00927752
0.00691617	0.0090645
0.00721022	0.00912857
0.0075367	0.00932834
0.00787622	0.00943319
0.00819825	0.00976879
0.00851646	0.00979503
0.00883754	0.00979861
0.00916815	0.00980505
0.00949209	0.00970985
0.0098405	0.00964334
0.0101832	0.0100909
0.0105192	0.010476
0.010812	0.0109391
0.0111264	0.0108375
0.011416	0.0105407
0.0117336	0.0107168
0.0120267	0.0108702
0.0123058	0.0112808
0.0126173	0.0119334
0.0129228	0.0119407
0.0132201	0.0119961
0.0135062	0.0121093
0.0138018	0.0122434
0.0140908	0.012618
0.0143864	0.0128317
0.0147234	0.0127605
0.015013	0.0125541
0.0153573	0.0123937
0.0156755	0.0124042
0.0159826	0.0129975
0.016283	0.0128422
0.016544	0.0126182
0.0168104	0.012394
0.0171439	0.0122578
0.0175031	0.0126272
0.0178531	0.0125428
0.0181599	0.0127175
0.0184997	0.0131892
0.0188414	0.0133681
0.01918	0.0137154
0.0195081	0.0140708
0.0198158	0.0141749
0.0201642	0.0141349
0.0205025	0.0142918
0.0208426	0.0143936
0.0211408	0.0150002
0.0214514	0.0151947
0.021776	0.0149359
0.0221066	0.0148917
0.0224416	0.0143535
0.0227694	0.0146716
0.0230968	0.0152637
0.0234099	0.0155784
0.023739	0.0155457
0.0240314	0.0155414
0.0243633	0.0156119
0.0247022	0.016033
0.0250423	0.0161985
0.0253348	0.0162036
0.0256699	0.0165667
0.0259855	0.0167532
0.0262599	0.0168365
0.0265889	0.0167607
0.0269128	0.0168806
0.027225	0.0169433
0.027555	0.0170339
0.0278843	0.0171156
0.0281991	0.0175364
0.0285294	0.0175225
0.0288587	0.0172879
0.0291721	0.0170274
0.0294786	0.0170381
0.0297574	0.0176241
0.0300244	0.0180751
0.0302768	0.0179426
0.0305753	0.0177651
0.0308964	0.0176819
0.0312051	0.0177645
0.0315023	0.0182508
0.0317992	0.0183759
0.0321044	0.0184044
0.0324458	0.0186404
0.0328019	0.0186142
0.0331452	0.0185478
0.0334841	0.0188259
0.0338163	0.0188042
0.0341323	0.0190461
0.0344852	0.0194074
0.0348081	0.0195052
0.0351403	0.0198518
0.0354611	0.0196522
0.0357876	0.019223
0.0361033	0.0192345
0.0364278	0.0193778
0.0367597	0.0199846
0.0371094	0.0202781
0.0374406	0.0200243
0.0377611	0.0198626
0.0381079	0.020068
0.0384175	0.0204032
0.0387596	0.0210584
0.0390743	0.0213705
0.0393846	0.0214977
0.0396907	0.0219943
0.0400312	0.0216762
0.0403539	0.0219295
0.0406746	0.0221958
0.0410071	0.0215989
0.0413517	0.0213868
0.0416982	0.0215731
0.0420587	0.0218607
0.0424246	0.0223866
0.0427416	0.0222428
0.0430464	0.022055
0.0433675	0.0224013
0.0436886	0.0225094
0.0440157	0.0229187
0.0443606	0.0237713
0.0447167	0.0237016
0.0450635	0.0237543
0.0453579	0.023716
0.0456392	0.0239278
0.045974	0.0245999
0.0462798	0.0245018
0.046583	0.0245035
0.0468866	0.0247453
0.047181	0.0249158
0.047483	0.0252899
0.0477847	0.0259159
0.0480807	0.0257752
0.0483855	0.0258165
0.0486783	0.0259944
0.0489803	0.0258236
0.0493052	0.025902
0.0496399	0.0255396
0.0499229	0.0252199
0.0502544	0.0250792
0.0505698	0.0252031
0.0508743	0.0254296
0.0512008	0.0254289
0.0515213	0.0251198
0.0518223	0.0247611
0.0521523	0.0249108
0.0524692	0.0251738
0.0527537	0.0258549
0.0530634	0.0260711
0.0533717	0.0259411
0.0536648	0.0255837
0.0539331	0.0250638
0.0542034	0.025322
0.0545193	0.0254639
0.0548452	0.0256181
0.0551567	0.0255404
0.0554575	0.0258118
0.0557359	0.0255587
0.0560182	0.0256332
0.0563565	0.0255273
0.0566998	0.0254231
0.0570479	0.025758
0.0574119	0.0260338
0.0577552	0.0265349
0.0581005	0.0261585
0.0584308	0.0256439
0.0587537	0.0253472
0.0590637	0.0257032
0.0594226	0.0259193
0.0597376	0.0265082
0.0600428	0.0265723
0.0603811	0.0266828
0.0607234	0.0265293
0.0610312	0.0266402
0.0613621	0.0272153
0.0616593	0.027936
0.0620071	0.0278452
0.0623352	0.0279659
0.0626477	0.0283596
0.0629627	0.0284267
0.0632901	0.0286752
0.0636033	0.0283614
0.0639072	0.0280242
0.064253	0.0280012
0.0645903	0.0281228
0.0648844	0.0282825
0.0652322	0.0287967
0.0655237	0.0283955
0.0658603	0.0280863
0.0661779	0.0284727
0.0664866	0.0285701
0.0668175	0.0292274
0.0671128	0.0295176
0.0674479	0.029277
0.067776	0.0293498
0.0680697	0.0294506
0.0683813	0.0298067
0.0686804	0.030489
0.068984	0.0305023
0.0692761	0.0301999
0.0695594	0.0306818
0.0698693	0.030832
0.0701945	0.031438
0.0705204	0.0317284
0.070864	0.0316169
0.071166	0.0320398
0.0715138	0.0321755
0.0718244	0.0322432
0.0721213	0.0325237
0.0724551	0.0324244
0.072787	0.0323833
0.0731163	0.0326836
0.0734578	0.0328036
0.0737919	0.033343
0.0741206	0.0334115
0.0744579	0.0330375
0.0748009	0.0331923
0.0751067	0.0333371
0.0754303	0.0337065
0.0757453	0.0345562
0.0760636	0.0343704
0.0763872	0.0344183
0.0767133	0.0347311
0.0770138	0.0347785
0.0773679	0.0351214
0.0776753	0.0353015
0.0780005	0.0350453
0.0783645	0.0349586
0.0786859	0.0350961
0.0790101	0.0351901
0.0793293	0.0356084
0.0796539	0.035507
0.079994	0.0353601
0.0803243	0.0353656
0.080674	0.0357501
0.0810317	0.0362936
0.0813499	0.0363506
0.0816662	0.0364508
0.082	0.0364734
0.0823287	0.0365444
0.0826876	0.0368499
0.0830538	0.0371066
0.0833529	0.0370158
0.0836419	0.0371218
0.0839458	0.0372782
0.0842507	0.0373715
0.0845638	0.0378778
0.0848817	0.0379553
0.0852184	0.0384977
0.0855633	0.0386248
0.085899	0.0388423
0.0861984	0.0391436
0.0864664	0.0396447
0.0867986	0.0396823
0.0871009	0.0399558
0.0873727	0.0401342
0.0876983	0.0402526
0.0879907	0.0406806
0.0882791	0.0402053
0.088596	0.0399014
0.0889158	0.0398771
0.0892369	0.0398205
0.0895157	0.0401626
0.0897888	0.0406323
0.0900812	0.0403538
0.0903673	0.0404036
0.0906503	0.0405591
0.0909221	0.0408135
0.0912396	0.0414555
0.0915671	0.0417964
0.0918897	0.0419283
0.0922029	0.0422886
0.0925068	0.04245
0.0927805	0.0425629
0.0930641	0.0428406
0.0934029	0.0426418
0.0937475	0.0427904
0.0940877	0.0429062
0.0944234	0.0430093
0.094746	0.0434982
0.0950795	0.0434276
0.0953977	0.0432482
0.0957376	0.0431425
0.0960701	0.0432433
0.0963991	0.0434838
0.0967294	0.0440181
0.0970603	0.0439883
0.0973986	0.0442174
0.0977152	0.0445449
0.0980379	0.0445789
0.0983701	0.0448513
0.0986972	0.0449078
0.0990281	0.0448912
0.0993695	0.0451145
0.0996865	0.045555
0.0999659	0.0458741
0.100293	0.0461768
0.100614	0.0462442
0.100936	0.0462832
0.101263	0.0463704
0.101585	0.0466834
0.101909	0.0470377
0.102227	0.0472069
0.102544	0.0472256
0.102846	0.0474129
0.103142	0.0478814
0.10345	0.0480925
0.103732	0.0482772
0.104022	0.0481763
0.104321	0.0483621
0.104674	0.0487688
0.104995	0.0489229
0.105331	0.049301
0.105674	0.0493999
0.105957	0.049521
0.106275	0.0494658
0.106591	0.049848
0.106907	0.0502737
0.107224	0.0506058
0.107531	0.0508234
0.107849	0.0509345
0.108179	0.0514755
0.108523	0.0518247
0.108853	0.0526025
0.109171	0.0527204
0.109479	0.0527376
0.109778	0.0530551
0.110079	0.0533277
0.110415	0.0536429
0.11075	0.0539
0.111075	0.0538667
0.111388	0.0539972
0.111743	0.0541132
0.112095	0.0543325
0.112426	0.0548508
0.112763	0.055086
0.113114	0.0552176
0.113473	0.0555212
0.113828	0.0558798
0.114172	0.0566083
0.11449	0.0572103
0.114766	0.0571775
0.115104	0.0577128
0.115404	0.057848
0.115697	0.0580586
0.116042	0.0587651
0.116335	0.0590612
0.116671	0.0589411
0.116983	0.0591078
0.117275	0.0589182
0.117583	0.0592503
0.11792	0.0598665
0.11827	0.059818
0.11861	0.0600417
0.118966	0.0602518
0.119333	0.0602465
0.119685	0.0605568
0.119999	0.0606311
0.120309	0.0609361
0.120654	0.061679
0.121001	0.0621102
0.121349	0.0628171
0.121644	0.0635819
0.121923	0.0636255
0.122235	0.063886
0.122529	0.0645992
0.122825	0.0648221
0.123165	0.0656524
0.123495	0.0661045
0.123849	0.0660931
0.124208	0.0664952
0.124544	0.0666157
0.124817	0.0666316
0.125105	0.0673284
0.125387	0.0675202
0.125689	0.0676515
0.125983	0.068228
0.126294	0.0685592
0.126588	0.0689829
0.126917	0.0691954
0.127199	0.0693592
0.1275	0.0696434
0.127831	0.0703505
0.128151	0.0709691
0.128455	0.0717079
0.128763	0.0718607
0.12903	0.0719645
0.129296	0.0723413
0.129553	0.0724952
0.129843	0.0729946
0.130184	0.0729556
0.130514	0.0729601
0.130827	0.0730247
0.131131	0.0731102
0.131424	0.0733824
0.1317	0.0737009
0.131978	0.0738133
0.132297	0.0738177
0.132655	0.0742941
0.133024	0.0746578
0.133353	0.0755251
0.133683	0.076111
0.134038	0.0763517
0.134376	0.0768075
0.134679	0.0773681
0.13503	0.0778405
0.135359	0.0784958
0.135664	0.07897
0.136004	0.0793686
0.136335	0.0800281
0.136642	0.0802907
0.136962	0.0808691
0.137289	0.0813166
0.137569	0.0812077
0.137895	0.0814266
0.138217	0.081796
0.138533	0.0820455
0.138876	0.0826581
0.139216	0.0826399
0.139568	0.082787
0.139914	0.0834083
0.140202	0.0838173
0.140536	0.0845732
0.140833	0.084949
0.141159	0.0851629
0.141493	0.0859256
0.141782	0.08667
0.142097	0.0872285
0.142421	0.0878877
0.142745	0.08814
0.143066	0.0884547
0.14338	0.0892907
0.143696	0.0898648
0.144	0.0911084
0.144273	0.0914741
0.144545	0.0915155
0.14482	0.0921258
0.145159	0.0926827
0.145491	0.093671
0.145797	0.0945788
0.146145	0.0950815
0.146493	0.0953829
0.146824	0.0957091
0.147136	0.0958894
0.147432	0.0966416
0.147773	0.0973307
0.148115	0.0975638
0.148451	0.0981862
0.148799	0.0985995
0.149111	0.0993009
0.149445	0.0995891
0.149739	0.0998079
0.150085	0.100431
0.150403	0.101202
0.150751	0.101908
0.151063	0.102757
0.151372	0.103134
0.151693	0.103641
0.152024	0.104385
0.152357	0.104684
0.152683	0.10587
0.153004	0.106509
0.153347	0.106847
0.153689	0.107356
0.154013	0.108119
0.154344	0.108339
0.15466	0.109346
0.154986	0.10962
0.155318	0.109904
0.155647	0.110824
0.155946	0.111169
0.156273	0.112024
0.156599	0.112953
0.156908	0.113479
0.157229	0.113903
0.157557	0.114844
0.157901	0.115645
0.158264	0.116582
0.158635	0.117128
0.158939	0.117504
0.159252	0.118244
0.159581	0.118786
0.159915	0.119272
0.160247	0.119603
0.160597	0.119818
0.160907	0.120436
0.161193	0.120961
0.161484	0.121305
0.161777	0.122198
0.162059	0.122762
0.162391	0.123142
0.162698	0.123827
0.163007	0.124371
0.163331	0.125386
0.163637	0.126381
0.163943	0.126689
0.164242	0.127575
0.164548	0.128569
0.164854	0.129066
0.165163	0.12959
0.165458	0.130109
0.165745	0.130342
0.166056	0.131156
0.166386	0.131761
0.166675	0.132315
0.16701	0.132989
0.167313	0.132843
0.167624	0.133052
0.167939	0.133448
0.168233	0.134224
0.168526	0.134797
0.168804	0.135467
0.169068	0.135923
0.169364	0.13639
0.169723	0.137056
0.170065	0.13777
0.170381	0.138646
0.170731	0.139171
0.171039	0.140195
0.171338	0.140998
0.17165	0.141948
0.171976	0.142632
0.172289	0.142768
0.172602	0.143221
0.172917	0.143785
0.17323	0.144354
0.173545	0.144993
0.173861	0.145888
0.174215	0.146227
0.174562	0.146727
0.174885	0.147303
0.175217	0.147776
0.175568	0.148983
0.175908	0.149446
0.176255	0.150018
0.17659	0.150631
0.176935	0.151418
0.177275	0.152228
0.177606	0.152904
0.177911	0.153142
0.178212	0.153466
0.178507	0.154085
0.178795	0.154437
0.179092	0.155162
0.179382	0.155471
0.179677	0.155994
0.179977	0.156383
0.180313	0.156459
0.180621	0.156934
0.180955	0.157367
0.1813	0.157744
0.181651	0.158359
0.181936	0.158916
0.18225	0.159552
0.182565	0.160606
0.182855	0.16081
0.183127	0.161022
0.183403	0.161762
0.183697	0.161859
0.184046	0.162711
0.184409	0.163061
0.184725	0.163265
0.185078	0.16351
0.185401	0.163828
0.185731	0.164032
0.186051	0.164837
0.186381	0.165292
0.186722	0.165641
0.18702	0.16634
0.187362	0.166604
0.187708	0.16729
0.188023	0.168311
0.188364	0.168733
0.188659	0.169427
0.188987	0.169927
0.189297	0.17039
0.189654	0.171286
0.189996	0.171551
0.190335	0.172027
0.190666	0.172813
0.191008	0.173619
0.19135	0.174061
0.191708	0.175159
0.192054	0.175504
0.192361	0.176181
0.192655	0.176752
0.192976	0.177054
0.193291	0.178013
0.193599	0.178579
0.193927	0.178769
0.194259	0.179066
0.194618	0.179281
0.194983	0.179592
0.195324	0.180144
0.195634	0.180154
0.19596	0.180681
0.196306	0.181424
0.196664	0.181889
0.196982	0.182807
0.197272	0.183263
0.197592	0.184028
0.197888	0.184858
0.198183	0.185306
0.198508	0.186072
0.198821	0.187011
0.199149	0.187063
0.199476	0.187561
0.199819	0.187939
0.200115	0.188195
0.200406	0.189195
0.2007	0.189188
0.201019	0.189258
0.201309	0.189958
0.201593	0.190125
0.201928	0.19062
0.20224	0.191438
0.20252	0.191617
0.202829	0.192191
0.203132	0.192704
0.203412	0.19292
0.20371	0.19369
0.204001	0.194153
0.204281	0.194346
0.204564	0.194688
0.204842	0.193583
0.20516	0.193042
0.20548	0.192888
0.205825	0.192519
0.206178	0.19239
0.206482	0.19232
0.206794	0.192691
0.207121	0.193379
0.207445	0.19367
0.20776	0.193988
0.208076	0.195819
0.208388	0.197157
0.208712	0.198538
0.209025	0.199624
0.209345	0.200147
0.209669	0.200887
0.21	0.201425
0.210324	0.201808
0.210659	0.202649
0.210985	0.203145
0.211311	0.203298
0.211659	0.203344
0.211999	0.202988
0.212342	0.20287
0.212675	0.203241
0.213007	0.203299
0.213319	0.203618
0.213628	0.204104
0.213934	0.2043
0.214239	0.205135
0.21453	0.205898
0.214829	0.206729
0.215117	0.207646
0.215396	0.208766
0.215676	0.209971
0.215995	0.21081
0.216351	0.211202
0.216661	0.211363
0.216996	0.211599
0.217352	0.212117
0.217647	0.212764
0.217993	0.21311
0.218329	0.213142
0.218621	0.213191
0.218957	0.213055
0.219274	0.213523
0.2196	0.213784
0.21991	0.214135
0.22017	0.214754
0.220407	0.215434
0.220678	0.216022
0.220989	0.216731
0.221322	0.217453
0.221652	0.217873
0.222008	0.218307
0.222362	0.218675
0.2227	0.219516
0.223028	0.22029
0.223337	0.220639
0.223647	0.220777
0.223943	0.220186
0.224256	0.219054
0.224584	0.218636
0.224939	0.218173
0.225257	0.218084
0.225602	0.218187
0.225949	0.218433
0.226279	0.218807
0.226621	0.219049
0.226962	0.218815
0.227295	0.219656
0.227646	0.221617
0.227991	0.223371
0.228345	0.225239
0.228682	0.226217
0.228996	0.227103
0.229307	0.227826
0.229636	0.228867
0.229929	0.229971
0.230245	0.230981
0.230576	0.231485
0.230876	0.231775
0.231219	0.232027
0.231556	0.232239
0.231899	0.232925
0.232257	0.23268
0.232627	0.232316
0.232971	0.232388
0.233276	0.232341
0.233604	0.233016
0.233935	0.233723
0.234277	0.234511
0.234602	0.235325
0.234881	0.23594
0.235197	0.2365
0.235476	0.237817
0.235807	0.238883
0.236102	0.239536
0.236401	0.240688
0.236703	0.241477
0.237015	0.242296
0.237334	0.242548
0.237669	0.241593
0.237987	0.240922
0.238326	0.240416
0.238678	0.240181
0.239022	0.240326
0.239315	0.240156
0.239611	0.239804
0.23993	0.23991
0.240204	0.240164
0.240483	0.240887
0.240812	0.242327
0.24112	0.24367
0.241383	0.245597
0.241685	0.247098
0.241985	0.24821
0.242271	0.249442
0.242549	0.250406
0.242818	0.251163
0.24314	0.252158
0.243467	0.252766
0.243781	0.253654
0.244085	0.2547
0.244373	0.254716
0.244657	0.255381
0.244956	0.256408
0.245275	0.257389
0.245628	0.258107
0.245925	0.258375
0.246248	0.258767
0.246547	0.2595
0.24686	0.260498
0.247148	0.260956
0.24746	0.261361
0.247829	0.260153
0.248152	0.258592
0.248511	0.257389
0.248851	0.25695
0.24918	0.25693
0.249529	0.256739
0.249867	0.256673
0.250202	0.256615
0.250536	0.257055
0.250886	0.257802
0.251252	0.259852
0.251628	0.262273
0.251989	0.264425
0.252309	0.266416
0.252603	0.268029
0.252904	0.269157
0.25324	0.26974
0.253526	0.270527
0.253869	0.271703
0.254159	0.273039
0.254467	0.274139
0.254773	0.274741
0.255095	0.27492
0.255421	0.275403
0.255707	0.275795
0.256037	0.276618
0.256362	0.277958
0.256683	0.278676
0.257009	0.279085
0.257289	0.279854
0.257602	0.280458
0.257905	0.281359
0.258184	0.28241
0.258437	0.282846
0.258705	0.28373
0.259032	0.284417
0.259367	0.28489
0.259695	0.285661
0.260028	0.285968
0.260361	0.285897
0.260688	0.286638
0.261012	0.287346
0.261324	0.287964
0.261623	0.287541
0.261886	0.285076
0.262165	0.28308
0.262489	0.281916
0.262815	0.281014
0.263141	0.280676
0.263478	0.280407
0.263805	0.279796
0.264138	0.279849
0.264457	0.280252
0.264789	0.281982
0.265129	0.285272
0.26548	0.287777
0.265835	0.290264
0.266202	0.292451
0.266569	0.294517
0.266914	0.296383
0.26721	0.297793
0.267549	0.298692
0.267879	0.299536
0.268174	0.299893
0.268492	0.30085
0.268863	0.301978
0.269206	0.302839
0.269541	0.303876
0.269893	0.304682
0.270257	0.305625
0.27057	0.306611
0.270866	0.307346
0.271177	0.307993
0.271481	0.309454
0.27179	0.310286
0.272101	0.311397
0.272428	0.311737
0.272792	0.31147
0.27317	0.31152
0.273515	0.311807
0.273816	0.31236
0.274115	0.313267
0.274415	0.31401
0.274733	0.31396
0.275041	0.312948
0.275361	0.311557
0.275665	0.310714
0.27597	0.310327
0.276272	0.30999
0.276588	0.30971
0.276905	0.309714
0.27723	0.309754
0.277565	0.309923
0.277888	0.310492
0.278154	0.312239
0.278459	0.314764
0.278775	0.317031
0.27909	0.319248
0.279398	0.321069
0.279688	0.322341
0.279966	0.323543
0.280239	0.32459
0.280502	0.325501
0.280767	0.326462
0.281081	0.32699
0.281415	0.327193
0.28172	0.327828
0.282016	0.328646
0.282292	0.329488
0.282557	0.33038
0.28287	0.330904
0.283189	0.331521
0.283509	0.332235
0.283815	0.332329
0.284127	0.33201
0.284481	0.330994
0.284801	0.329943
0.285163	0.329291
0.285494	0.328932
0.285846	0.328821
0.286173	0.328807
0.286503	0.328538
0.286861	0.328913
0.287182	0.32976
0.287494	0.331989
0.287831	0.33468
0.288163	0.336582
0.288488	0.337932
0.288797	0.339095
0.289151	0.340368
0.289469	0.341648
0.289787	0.343174
0.290123	0.343788
0.290441	0.344509
0.290806	0.344892
0.291091	0.345681
0.291414	0.346687
0.291731	0.347318
0.292053	0.348236
0.292371	0.349361
0.292724	0.350375
0.293025	0.351401
0.293343	0.352339
0.293664	0.353216
0.293983	0.35407
0.294289	0.354342
0.294616	0.355109
0.294925	0.356457
0.295253	0.357227
0.295568	0.356475
0.295894	0.354714
0.296174	0.352272
0.296458	0.350793
0.296757	0.349592
0.297054	0.348618
0.297338	0.348297
0.297634	0.347901
0.29796	0.347511
0.298283	0.347501
0.298595	0.348676
0.29887	0.351115
0.299142	0.353486
0.299424	0.354561
0.299767	0.355388
0.300146	0.35614
0.300564	0.356654
0.300951	0.357575
0.301306	0.358274
0.301666	0.359609
0.302021	0.360685
0.302352	0.361511
0.30265	0.362939
0.302975	0.364985
0.303301	0.366751
0.303631	0.36859
0.303916	0.370032
0.304235	0.370895
0.30455	0.372211
0.304854	0.372927
0.305203	0.373673
0.305528	0.374676
0.305858	0.375051
0.306197	0.375722
0.306551	0.37658
0.306891	0.376923
0.307236	0.377757
0.307547	0.378887
0.307872	0.379326
0.30817	0.379824
0.308468	0.380379
0.308761	0.380646
0.309085	0.381357
0.309414	0.381884
0.309737	0.382332
0.31007	0.383086
0.310415	0.383326
0.31078	0.383401
0.311151	0.383189
0.311488	0.382203
0.311817	0.381505
0.31213	0.380534
0.312485	0.379917
0.312808	0.379479
0.313088	0.378852
0.313372	0.378194
0.313658	0.377769
0.313971	0.377106
0.314278	0.377012
0.31458	0.377396
0.314865	0.377279
0.315173	0.377606
0.31547	0.377628
0.315795	0.377604
0.316087	0.378059
0.316398	0.378415
0.316712	0.378852
0.317029	0.379226
0.317308	0.379581
0.317633	0.380518
0.317942	0.381537
0.318262	0.382229
0.31859	0.382827
0.318881	0.383211
0.319185	0.383707
0.319498	0.384583
0.319797	0.385084
0.320077	0.384488
0.32032	0.382567
0.320606	0.380314
0.320902	0.378822
0.321188	0.37783
0.321477	0.377134
0.321767	0.37681
0.322129	0.376899
0.322502	0.376956
0.322838	0.377519
0.323196	0.379018
0.323516	0.382029
0.323837	0.385176
0.324164	0.38769
0.324519	0.390258
0.324844	0.392701
0.325213	0.394717
0.325527	0.396116
0.325821	0.397437
0.32614	0.398487
0.32647	0.399536
0.326792	0.400291
0.327124	0.401216
0.327481	0.402389
0.327793	0.403261
0.328097	0.404331
0.328414	0.405259
0.328763	0.405991
0.329052	0.406514
0.329355	0.407135
0.32971	0.408215
0.330017	0.409544
0.330342	0.410115
0.330658	0.410888
0.33097	0.41167
0.331302	0.411432
0.3316	0.408208
0.331935	0.404992
0.332243	0.401964
0.332538	0.399825
0.33287	0.397614
0.33319	0.395878
0.333521	0.39467
0.333852	0.393346
0.334169	0.392178
0.334447	0.392335
0.334721	0.395917
0.334986	0.399716
0.335316	0.403032
0.335621	0.404574
0.335964	0.405949
0.336316	0.406937
0.336651	0.408056
0.336971	0.409203
0.337322	0.410312
0.337627	0.411019
0.337953	0.412017
0.338301	0.41324
0.338604	0.414779
0.33893	0.41683
0.339243	0.41896
0.33958	0.421277
0.339925	0.423366
0.340235	0.425015
0.340556	0.42668
0.340873	0.428056
0.341175	0.429023
0.341518	0.429726
0.341822	0.430502
0.342162	0.43174
0.342477	0.432833
0.3428	0.433541
0.343127	0.434282
0.343478	0.435224
0.343817	0.435927
0.344166	0.436722
0.344527	0.437208
0.344872	0.437659
0.345189	0.438364
0.345514	0.439251
0.345802	0.440561
0.346116	0.440959
0.346413	0.437798
0.346721	0.434681
0.347047	0.431865
0.34737	0.429558
0.347719	0.427961
0.348078	0.426697
0.34845	0.425644
0.348784	0.424574
0.349097	0.423256
0.349407	0.423053
0.349731	0.426388
0.350038	0.429479
0.350348	0.432898
0.350669	0.435769
0.350987	0.438432
0.351311	0.440856
0.351647	0.44242
0.351936	0.443721
0.352236	0.445245
0.352534	0.446514
0.352872	0.447639
0.353167	0.448573
0.353467	0.448888
0.353771	0.449852
0.354077	0.450655
0.354375	0.450969
0.35468	0.451641
0.354987	0.452212
0.355306	0.452632
0.355614	0.453063
0.355934	0.452893
0.356218	0.452775
0.356559	0.452221
0.356862	0.450549
0.357196	0.448986
0.357471	0.448006
0.35779	0.44719
0.358111	0.446695
0.358425	0.445604
0.358725	0.442476
0.359013	0.439183
0.359293	0.436172
0.359571	0.43414
0.359863	0.43279
0.360204	0.431399
0.360535	0.430182
0.360848	0.429078
0.361174	0.428145
0.36149	0.427773
0.361796	0.429132
0.362088	0.431139
0.362379	0.433329
0.362673	0.434948
0.363014	0.435662
0.363379	0.432921
0.36369	0.429802
0.364035	0.426934
0.364388	0.424482
0.364725	0.421981
0.365051	0.419995
0.365384	0.418254
0.365717	0.416804
0.366042	0.416134
0.366366	0.416343
0.366692	0.41991
0.367009	0.423278
0.367328	0.426189
0.367672	0.428596
0.367985	0.43093
0.368325	0.433063
0.368665	0.435351
0.36899	0.436839
0.369325	0.437582
0.369654	0.438419
0.369992	0.439214
0.370348	0.440031
0.370695	0.440971
0.371002	0.441313
0.37131	0.442059
0.371631	0.442553
0.3719	0.44298
0.372186	0.443818
0.372471	0.444482
0.372732	0.445311
0.372978	0.446385
0.373256	0.447426
0.373564	0.446579
0.37387	0.443148
0.374167	0.439637
0.374476	0.437265
0.374799	0.435378
0.375167	0.434005
0.375528	0.433046
0.375843	0.431783
0.376163	0.430774
0.37649	0.430305
0.376853	0.431803
0.37715	0.436365
0.377488	0.440674
0.377807	0.444002
0.378121	0.446822
0.378494	0.449273
0.378811	0.451219
0.379118	0.452684
0.379489	0.453334
0.379836	0.45406
0.380179	0.454508
0.380523	0.454916
0.380867	0.455553
0.381214	0.456199
0.381557	0.456505
0.381863	0.456365
0.382157	0.456733
0.382459	0.457502
0.38277	0.458815
0.383121	0.459563
0.383443	0.460456
0.383756	0.461397
0.384091	0.462099
0.384417	0.462778
0.384752	0.463425
0.385109	0.464087
0.38545	0.465017
0.385754	0.465802
0.386071	0.46617
0.386407	0.466855
0.386759	0.466959
0.387119	0.467147
0.387431	0.467468
0.387706	0.468104
0.388022	0.468759
0.388345	0.469472
0.388661	0.469631
0.388985	0.470318
0.38933	0.471235
0.389681	0.471913
0.389969	0.472625
0.390261	0.472848
0.390552	0.473289
0.390882	0.473693
0.391163	0.47423
0.391446	0.474545
0.391786	0.474755
0.392093	0.474369
0.392385	0.474205
0.39267	0.47309
0.392959	0.469114
0.393301	0.465634
0.393588	0.462342
0.393907	0.459563
0.394183	0.457407
0.394512	0.455855
0.394842	0.455026
0.395143	0.454565
0.395477	0.454009
0.395803	0.45486
0.396067	0.459151
0.39637	0.463287
0.396666	0.467053
0.396946	0.469967
0.397218	0.472561
0.397506	0.475157
0.397856	0.477102
0.398212	0.479349
0.398527	0.480971
0.398849	0.48197
0.399197	0.483368
0.399511	0.484464
0.399854	0.485668
0.400193	0.486786
0.400487	0.487259
0.400833	0.487406
0.401151	0.487727
0.401504	0.487835
0.401792	0.488546
0.402111	0.489418
0.402429	0.489614
0.402739	0.490649
0.403059	0.491235
0.403376	0.492277
0.403697	0.493686
0.404012	0.494931
0.404338	0.496433
0.404658	0.495321
0.405007	0.492321
0.405349	0.489878
0.405662	0.487801
0.405994	0.485426
0.406293	0.483744
0.40662	0.482096
0.406945	0.481042
0.40725	0.480611
0.407581	0.479732
0.40787	0.481505
0.4082	0.484918
0.408526	0.487892
0.408854	0.490655
0.409183	0.492911
0.409483	0.494465
0.409798	0.495744
0.410127	0.496402
0.410417	0.497078
0.410695	0.498049
0.410948	0.498382
0.411189	0.498853
0.411473	0.499316
0.41179	0.499711
0.4121	0.500625
0.412397	0.501462
0.412744	0.50178
0.41308	0.502474
0.413403	0.502705
0.41376	0.502836
0.414118	0.503249
0.414422	0.50343
0.414777	0.503759
0.415111	0.504388
0.415466	0.50466
0.415782	0.505611
0.416135	0.506917
0.416442	0.507407
0.416756	0.508057
0.417093	0.508822
0.417428	0.510164
0.417742	0.511501
0.418065	0.512391
0.418384	0.512861
0.418715	0.513852
0.419044	0.514383
0.419383	0.514942
0.419727	0.515552
0.420085	0.515952
0.42046	0.515171
0.420824	0.511667
0.421126	0.508725
0.421425	0.506384
0.421748	0.504275
0.422056	0.502132
0.422377	0.500696
0.422711	0.499835
0.423068	0.499825
0.423434	0.499753
0.423787	0.500762
0.424099	0.504429
0.424407	0.507781
0.424734	0.511033
0.425079	0.514102
0.425434	0.516463
0.425722	0.518067
0.426	0.519408
0.426338	0.520402
0.426645	0.521573
0.42696	0.522015
0.427276	0.521935
0.427602	0.522277
0.427956	0.522652
0.4283	0.522836
0.428589	0.522945
0.428888	0.523019
0.429194	0.523602
0.429491	0.524177
0.429767	0.524036
0.430034	0.523991
0.430318	0.523841
0.430647	0.523058
0.43096	0.522679
0.431293	0.522737
0.431622	0.523382
0.431939	0.523717
0.432257	0.522818
0.432578	0.522188
0.432914	0.522595
0.433237	0.523484
0.433537	0.525026
0.433822	0.52653
0.434081	0.527124
0.434337	0.527539
0.434644	0.527366
0.434962	0.526935
0.43525	0.527006
0.435578	0.526692
0.435902	0.526528
0.436211	0.527028
0.436511	0.52705
0.4368	0.525541
0.437087	0.523202
0.437369	0.521351
0.437707	0.520632
0.438027	0.520643
0.438328	0.521043
0.438631	0.521682
0.438948	0.521956
0.439267	0.521704
0.439596	0.521722
0.439966	0.523224
0.440341	0.525635
0.44072	0.527171
0.441104	0.527764
0.441415	0.528427
0.441734	0.529122
0.442057	0.53001
0.442347	0.531077
0.442681	0.531827
0.44299	0.532367
0.443331	0.533542
0.443641	0.534894
0.443959	0.536488
0.444278	0.538048
0.444594	0.539557
0.444927	0.540882
0.445214	0.54231
0.445526	0.543469
0.445871	0.544849
0.446181	0.545673
0.446501	0.546126
0.446823	0.547072
0.447146	0.54823
0.447446	0.549606
0.447782	0.550656
0.448079	0.551563
0.448419	0.552356
0.448709	0.553446
0.449006	0.554784
0.449286	0.554272
0.449547	0.550985
0.449816	0.54754
0.450156	0.544687
0.450478	0.542306
0.450819	0.541136
0.451172	0.540424
0.451486	0.539618
0.451792	0.539184
0.452121	0.538745
0.452463	0.540499
0.452808	0.544818
0.453137	0.548965
0.453445	0.552713
0.453755	0.556369
0.45405	0.559553
0.454345	0.562323
0.454617	0.564701
0.4549	0.56607
0.455244	0.567193
0.455599	0.56843
0.45595	0.570008
0.456284	0.571697
0.456608	0.573043
0.456929	0.574426
0.457284	0.574779
0.457619	0.574392
0.45797	0.574139
0.458357	0.574475
0.458757	0.574728
0.459101	0.575768
0.459407	0.576936
0.4597	0.578095
0.459996	0.578404
0.460286	0.57433
0.460587	0.570772
0.460946	0.568708
0.461278	0.567481
0.461618	0.566616
0.461972	0.566205
0.462338	0.565454
0.462666	0.565235
0.462985	0.564976
0.463305	0.566008
0.463637	0.570815
0.464004	0.575703
0.464346	0.580032
0.464632	0.583941
0.464923	0.587416
0.465214	0.590638
0.465508	0.592709
0.465803	0.593507
0.466153	0.594493
0.466479	0.595366
0.466797	0.596198
0.467118	0.59719
0.46745	0.59805
0.467779	0.598827
0.46811	0.599512
0.468391	0.599801
0.468681	0.600866
0.468995	0.60189
0.469267	0.601123
0.469593	0.600015
0.46987	0.5991
0.470192	0.598359
0.470519	0.597434
0.470814	0.59563
0.47111	0.593699
0.471424	0.591923
0.471728	0.590233
0.472039	0.58922
0.472325	0.588335
0.472613	0.585329
0.472882	0.581901
0.473165	0.578799
0.47348	0.576082
0.473807	0.574623
0.474096	0.57334
0.474381	0.572578
0.474646	0.572413
0.474943	0.572501
0.475296	0.573765
0.475642	0.577446
0.475977	0.58159
0.476319	0.585533
0.47668	0.589065
0.476978	0.592215
0.477333	0.594954
0.477686	0.597208
0.478014	0.599004
0.478306	0.600122
0.478642	0.601247
0.478964	0.602318
0.479295	0.603562
0.479635	0.604205
0.479933	0.60503
0.480269	0.605747
0.480619	0.60667
0.48095	0.60794
0.481251	0.608721
0.481567	0.608476
0.48187	0.608174
0.48223	0.608166
0.482554	0.608473
0.482882	0.609009
0.483188	0.609391
0.483517	0.610211
0.483808	0.61132
0.484147	0.612418
0.484449	0.613591
0.484758	0.6152
0.485101	0.616999
0.48539	0.618702
0.485679	0.620185
0.485968	0.62173
0.48624	0.623106
0.486514	0.623567
0.486833	0.623393
0.487201	0.622785
0.487512	0.622281
0.487803	0.622767
0.488128	0.623264
0.48844	0.623963
0.488737	0.624607
0.489044	0.624755
0.489352	0.62517
0.489679	0.622719
0.490035	0.617989
0.49035	0.6144
0.490702	0.611516
0.491024	0.609195
0.49137	0.607144
0.491677	0.604354
0.49203	0.601623
0.492345	0.600019
0.492677	0.59916
0.493004	0.601581
0.493338	0.605018
0.493642	0.607408
0.493985	0.61015
0.494334	0.612646
0.494642	0.614815
0.494962	0.615194
0.495271	0.612692
0.495608	0.609877
0.495921	0.607082
0.496266	0.604462
0.496576	0.603645
0.496908	0.602998
0.497236	0.601632
0.497567	0.600588
0.497898	0.599657
0.498237	0.601123
0.498563	0.605252
0.498879	0.608795
0.499194	0.610382
0.499529	0.610508
0.499874	0.61052
0.500233	0.611143
0.500585	0.6121
0.500879	0.612722
0.501175	0.613631
0.501501	0.614193
0.501845	0.614901
0.502201	0.615676
0.502566	0.616156
0.502899	0.616463
0.503182	0.616691
0.50347	0.616767
0.503804	0.616604
0.504093	0.616141
0.50438	0.615455
0.504685	0.615277
0.505011	0.615009
0.505328	0.614743
0.505628	0.616095
0.505935	0.616813
0.506239	0.616391
0.506539	0.616013
0.506855	0.615565
0.507165	0.615615
0.507478	0.61603
0.507792	0.615957
0.508084	0.616129
0.508409	0.616686
0.508725	0.617329
0.509037	0.6195
0.509357	0.621425
0.509657	0.62283
0.509988	0.623842
0.510285	0.624178
0.510595	0.624371
0.510891	0.625005
0.511174	0.625108
0.511452	0.625058
0.511722	0.624999
0.51204	0.625659
0.512372	0.627718
0.512681	0.629386
0.512981	0.631002
0.513267	0.631938
0.513547	0.63264
0.513869	0.633515
0.514219	0.634634
0.514567	0.635734
0.514907	0.636417
0.515235	0.636698
0.515578	0.637179
0.515945	0.636533
0.516301	0.635226
0.516597	0.63485
0.516921	0.63519
0.517264	0.635439
0.51758	0.635843
0.517894	0.636245
0.51821	0.637024
0.518536	0.638394
0.51888	0.639954
0.519207	0.642055
0.51952	0.643787
0.519838	0.645181
0.520165	0.646134
0.52051	0.646978
0.520837	0.647631
0.521134	0.648637
0.52147	0.649698
0.521782	0.650088
0.522103	0.650325
0.522414	0.65165
0.522752	0.654268
0.523049	0.653548
0.523384	0.651621
0.523696	0.649588
0.524001	0.64814
0.524305	0.646891
0.524622	0.64597
0.52495	0.645335
0.525282	0.644789
0.525599	0.64453
0.525897	0.644607
0.526201	0.648503
0.526497	0.653242
0.526784	0.65713
0.527063	0.657625
0.5274	0.656746
0.527719	0.655947
0.528057	0.655747
0.528401	0.655388
0.528691	0.654899
0.529002	0.654905
0.529311	0.654998
0.529626	0.655437
0.529931	0.656565
0.530248	0.660292
0.530567	0.664597
0.530882	0.667251
0.531193	0.666742
0.53153	0.665982
0.53187	0.665163
0.53222	0.663895
0.532535	0.663256
0.532883	0.662675
0.533235	0.66236
0.533602	0.662108
0.533987	0.661556
0.534375	0.661806
0.534722	0.663754
0.535033	0.665795
0.535331	0.667566
0.53563	0.669178
0.535927	0.669997
0.536235	0.67089
0.536555	0.671372
0.53689	0.671959
0.537255	0.671804
0.537603	0.670411
0.537939	0.670053
0.538224	0.670724
0.538543	0.67205
0.538866	0.673552
0.539182	0.674465
0.53949	0.674764
0.539838	0.674314
0.5402	0.672665
0.540568	0.672243
0.54088	0.673748
0.54119	0.675154
0.541503	0.67597
0.541837	0.676822
0.542168	0.67706
0.54251	0.677759
0.542791	0.677172
0.543079	0.675321
0.54339	0.674735
0.543653	0.674858
0.543979	0.674689
0.544273	0.674738
0.544605	0.674696
0.544889	0.674645
0.545198	0.675191
0.545479	0.676043
0.545808	0.678497
0.54613	0.682672
0.546424	0.686315
0.546711	0.689112
0.547054	0.691231
0.547373	0.692561
0.547633	0.693351
0.547948	0.693636
0.548249	0.694291
0.548544	0.6947
0.548813	0.69481
0.549073	0.695107
0.549391	0.695798
0.549709	0.696713
0.550016	0.698551
0.550308	0.70098
0.55059	0.703642
0.550881	0.705515
0.551214	0.702198
0.551551	0.698284
0.551885	0.695147
0.552211	0.692648
0.55255	0.691004
0.552875	0.689554
0.553195	0.688253
0.553518	0.687342
0.553834	0.686806
0.554147	0.687341
0.554473	0.692398
0.554786	0.697934
0.555131	0.702712
0.555482	0.705091
0.555805	0.705729
0.556128	0.706722
0.556485	0.707273
0.5568	0.707328
0.557116	0.707645
0.557447	0.707789
0.557792	0.708225
0.55811	0.707363
0.558426	0.705681
0.558763	0.70646
0.559112	0.708445
0.559456	0.709946
0.559802	0.710401
0.560147	0.706078
0.560506	0.701078
0.560842	0.696635
0.561158	0.692449
0.561462	0.690233
0.56172	0.689699
0.561984	0.688515
0.562243	0.687536
0.562518	0.686316
0.562808	0.685641
0.563159	0.690091
0.563506	0.694668
0.563818	0.698681
0.564113	0.702798
0.564381	0.70628
0.564636	0.709496
0.564925	0.709379
0.565268	0.70616
0.565609	0.703415
0.565968	0.701756
0.56633	0.700486
0.566688	0.700026
0.566989	0.699194
0.567343	0.697783
0.567675	0.696707
0.56798	0.693225
0.56834	0.693103
0.568654	0.695991
0.568972	0.698416
0.569287	0.700477
0.569598	0.702333
0.569949	0.703662
0.570272	0.705554
0.570593	0.707244
0.570932	0.707698
0.571261	0.706528
0.571596	0.704878
0.571944	0.703455
0.572299	0.702568
0.572659	0.701668
0.573016	0.7007
0.573334	0.700028
0.573653	0.699255
0.57397	0.698943
0.57427	0.699842
0.574561	0.703896
0.574849	0.708829
0.575138	0.709845
0.575439	0.710195
0.57574	0.711094
0.576052	0.711699
0.576414	0.712263
0.576749	0.712885
0.577102	0.71363
0.577474	0.712182
0.577855	0.7108
0.578204	0.708845
0.578552	0.710992
0.578905	0.713895
0.579211	0.716404
0.579485	0.718571
0.579768	0.719607
0.580085	0.719455
0.580371	0.717638
0.580661	0.718068
0.580998	0.719507
0.581321	0.721194
0.581658	0.721958
0.582009	0.722823
0.582366	0.723442
0.582682	0.724387
0.582954	0.725684
0.583252	0.727678
0.583571	0.73087
0.583833	0.733424
0.584153	0.732556
0.584425	0.730582
0.584731	0.728646
0.585031	0.726528
0.585311	0.725379
0.5856	0.724307
0.58588	0.723759
0.58615	0.723503
0.586447	0.722675
0.586795	0.721248
0.587104	0.722279
0.58741	0.724102
0.587741	0.726219
0.58807	0.727911
0.588363	0.728435
0.588646	0.729651
0.588919	0.730771
0.5892	0.729887
0.589538	0.728847
0.589904	0.728593
0.590246	0.728536
0.590575	0.728928
0.590906	0.729248
0.591249	0.730039
0.591576	0.73076
0.591916	0.730844
0.592235	0.730852
0.592552	0.73281
0.592902	0.735716
0.59321	0.737071
0.593535	0.735399
0.593829	0.733041
0.594165	0.730165
0.594491	0.726623
0.594824	0.723562
0.59514	0.720257
0.595467	0.716395
0.595787	0.712683
0.59609	0.709317
0.596432	0.707852
0.59678	0.709938
0.597063	0.711217
0.597405	0.710283
0.597731	0.710016
0.598028	0.70969
0.59837	0.709996
0.598686	0.710909
0.598998	0.711905
0.599329	0.712796
0.599631	0.714042
0.599945	0.715032
0.600266	0.715986
0.600562	0.717106
0.600864	0.717883
0.60118	0.719089
0.601506	0.720205
0.601808	0.721642
0.602066	0.722772
0.602341	0.723301
0.602669	0.722326
0.603008	0.721131
0.603338	0.721311
0.603678	0.723474
0.60403	0.725301
0.604338	0.726858
0.60468	0.728562
0.605015	0.729776
0.605327	0.731292
0.605659	0.732165
0.605957	0.731815
0.606305	0.731554
0.606631	0.731484
0.606957	0.732004
0.607268	0.732903
0.607587	0.733313
0.607906	0.733741
0.608258	0.734512
0.608555	0.73462
0.608894	0.73325
0.609209	0.73322
0.609558	0.733293
0.609845	0.732427
0.610179	0.732057
0.610528	0.731801
0.610869	0.732055
0.611214	0.731637
0.611588	0.731486
0.611947	0.732051
0.612248	0.735077
0.612543	0.7389
0.612871	0.73994
0.613173	0.741018
0.613475	0.741872
0.613788	0.742739
0.614118	0.743306
0.614457	0.744122
0.61479	0.744301
0.615137	0.744499
0.615487	0.744628
0.615789	0.744699
0.61611	0.746478
0.616408	0.747874
0.616706	0.749422
0.617027	0.75101
0.617345	0.75148
0.617676	0.749969
0.618045	0.748961
0.618419	0.74791
0.618755	0.747156
0.619059	0.746691
0.619377	0.747247
0.619686	0.749512
0.620013	0.75118
0.620341	0.752473
0.620648	0.754825
0.620925	0.756386
0.621236	0.755139
0.621517	0.753486
0.621822	0.751793
0.622092	0.749865
0.622392	0.748721
0.622706	0.747565
0.622999	0.747211
0.6233	0.746845
0.623593	0.746042
0.623894	0.747051
0.62419	0.745673
0.624476	0.744297
0.62476	0.743423
0.625074	0.743016
0.625402	0.742674
0.62574	0.741968
[truncated: 5,183 more rows]

## Sheet: Hydrophob Pristine 5
Hydrophob Pristine 5	Hydrophob Pristine 5
Strain	Standard force
%	N
0	0.0079232
0	0.00777575
0	0.00772316
0	0.00795279
0	0.00840358
0	0.00890648
0	0.00915596
0	0.00882541
0	0.00843806
0	0.00825274
0	0.00861222
0	0.0086801
0	0.00866386
0	0.00851521
0	0.00809645
-1.2263e-05	0.00794083
-1.37959e-05	0.0077998
-1.37959e-05	0.00821287
-1.50222e-05	0.00854856
-2.14603e-05	0.00816538
-1.41025e-05	0.00768708
-1.96208e-05	0.00765195
-2.14603e-05	0.00776487
-2.17669e-05	0.00761229
-1.53288e-05	0.00756077
-2.11537e-05	0.00713539
-2.14603e-05	0.00710566
-2.0234e-05	0.00694502
-2.14603e-05	0.00685177
-1.96208e-05	0.00712786
-2.4526e-05	0.00712348
-2.14603e-05	0.00701219
-2.14603e-05	0.00742484
-2.14603e-05	0.00789646
-2.14603e-05	0.00810477
-1.25696e-05	0.0083863
0	0.00827223
1.19564e-05	0.00872874
5.45704e-05	0.00889467
0.000132441	0.0091826
0.000286035	0.00964332
0.000523018	0.0098236
0.00083082	0.00967562
0.00115242	0.00985725
0.00153165	0.0101645
0.00193817	0.0106391
0.00234162	0.0108736
0.00270951	0.0106403
0.0030817	0.0109717
0.0034456	0.01123
0.0037951	0.0111406
0.00415502	0.0113488
0.00450911	0.0112978
0.00485002	0.0110882
0.0051658	0.0113258
0.0054736	0.0113005
0.00581237	0.0113087
0.00615726	0.0113163
0.00646568	0.0110135
0.00679494	0.0109197
0.00712757	0.0112149
0.00744519	0.0113177
0.00778211	0.0117657
0.00811475	0.0117247
0.00845658	0.0116472
0.0088027	0.0117534
0.00915864	0.0120415
0.00951243	0.0123452
0.00983525	0.0124417
0.0101112	0.0126806
0.0104248	0.0128928
0.0107347	0.0130649
0.0110337	0.0130084
0.0113402	0.0134154
0.0116545	0.0131844
0.011988	0.01305
0.0123274	0.0132864
0.0126628	0.0135414
0.0130031	0.0143982
0.01331	0.0144245
0.013615	0.0141132
0.013932	0.014172
0.0142604	0.0142819
0.0145985	0.0142416
0.0149152	0.0149009
0.0151746	0.0150743
0.0154395	0.0149343
0.0157515	0.0148014
0.0160465	0.0143572
0.0163285	0.014484
0.0166029	0.0147771
0.0169273	0.0147259
0.0172326	0.0148683
0.0175288	0.0149736
0.017812	0.0148493
0.0180932	0.0151061
0.0183835	0.0150615
0.0186846	0.0149974
0.0189681	0.0152843
0.019268	0.0153476
0.0195874	0.0156272
0.0198842	0.0157586
0.0201898	0.0153663
0.02049	0.015397
0.0207662	0.0154209
0.0210317	0.0149704
0.0212739	0.0151799
0.0215296	0.0152736
0.0218343	0.0151468
0.0221363	0.0151609
0.0224217	0.0149799
0.0227007	0.0148727
0.0229855	0.0151749
0.0233301	0.0151332
0.0236716	0.0152048
0.0239914	0.0158631
0.0243019	0.0159136
0.0246453	0.016244
0.0249764	0.0163562
0.0252851	0.0161086
0.025603	0.0162221
0.0259366	0.016355
0.0262499	0.0168094
0.0265727	0.0172239
0.0268726	0.0178494
0.0272113	0.0186713
0.0275047	0.0197179
0.027826	0.0201527
0.0281298	0.0202181
0.0284337	0.0194258
0.0287231	0.0183061
0.0290523	0.0177971
0.0293791	0.0171161
0.0296964	0.0164841
0.0299953	0.0151961
0.0303169	0.0139629
0.0306435	0.0138115
0.0309368	0.0141847
0.0312505	0.0140263
0.0315577	0.0147524
0.0318563	0.0154718
0.0321766	0.0160883
0.0324768	0.0166833
0.0327873	0.0171441
0.0330669	0.0178397
0.0333983	0.0178268
0.0337141	0.0171644
0.0339916	0.0168326
0.0343135	0.0173917
0.0346381	0.0176899
0.0349361	0.0179044
0.0352225	0.0174868
0.035529	0.0171082
0.0358117	0.0173646
0.0360616	0.0176687
0.036308	0.0181091
0.0366097	0.0181711
0.0369252	0.0175058
0.0372459	0.0172204
0.0375736	0.0173188
0.037897	0.0171479
0.0382284	0.0173234
0.0385608	0.0172958
0.0388722	0.0175263
0.0391819	0.0180674
0.0394961	0.0181654
0.0398058	0.0180993
0.0401123	0.0181399
0.0404082	0.0177842
0.0407132	0.0180481
0.0410167	0.0183889
0.0413356	0.0185797
0.0416422	0.0190223
0.0419622	0.0188806
0.0422857	0.0184745
0.0426097	0.0187834
0.0429083	0.0185897
0.0431802	0.018523
0.043427	0.0189366
0.0436931	0.0190431
0.0439997	0.0197375
0.0442971	0.0203641
0.0445902	0.0205206
0.0449038	0.0206927
0.0452441	0.0206722
0.0456114	0.0204401
0.0460191	0.0207975
0.0463512	0.0210115
0.0466458	0.0210263
0.0469671	0.021032
0.0473086	0.0208662
0.0476507	0.0208968
0.0480018	0.0208391
0.0483543	0.0204968
0.0486581	0.0205918
0.0489724	0.0203712
0.0492848	0.0200469
0.0496189	0.0202005
0.0499684	0.0201422
0.0502952	0.0200626
0.0505865	0.0200487
0.0508719	0.0197116
0.0511555	0.0197056
0.0514437	0.0196323
0.0517362	0.0192315
0.0520547	0.0193798
0.0523996	0.0196052
0.0527383	0.0196536
0.0530544	0.0199632
0.0533322	0.0202569
0.0535928	0.0203242
0.0538941	0.0207349
0.0542724	0.0205153
0.0546434	0.0205849
0.0549724	0.0205254
0.0552437	0.0205731
0.0555012	0.0208279
0.0557606	0.0209043
0.056042	0.020655
0.0563308	0.0205553
0.0566135	0.0206365
0.0569145	0.0204466
0.0572039	0.0208225
0.0575001	0.0207705
0.0577929	0.0212039
0.0580672	0.0215457
0.0583297	0.0215959
0.0585719	0.0220637
0.0588229	0.0223677
0.0591228	0.0222809
0.0594419	0.022372
0.0597442	0.022304
0.0600293	0.022452
0.0603006	0.022755
0.0605735	0.0226633
0.0608614	0.0224609
0.0612072	0.022603
0.0615386	0.0222707
0.0618669	0.022181
0.0621965	0.0222353
0.0625012	0.0215947
0.06284	0.0215156
0.0631791	0.0210652
0.0634731	0.0211909
0.063791	0.0214275
0.0640758	0.0213178
0.0644186	0.021288
0.0647353	0.0215153
0.0650397	0.0217334
0.0653785	0.0218676
0.0656948	0.0220079
0.0659993	0.0217639
0.0663046	0.0220363
0.0666219	0.0221345
0.0669101	0.0225558
0.0672231	0.0230543
0.0675199	0.0228558
0.0678648	0.0227932
0.0681689	0.0228242
0.0684644	0.0229824
0.0687876	0.0233572
0.0690902	0.0237712
0.0693931	0.0235954
0.0696972	0.0235836
0.0700019	0.0234906
0.07031	0.0235705
0.0706166	0.0239909
0.0709216	0.0235006
0.0712009	0.023123
0.0714876	0.0231015
0.071762	0.0233787
0.0720425	0.0236865
0.072315	0.0242166
0.0726412	0.0241369
0.0729757	0.0241934
0.0732961	0.0242899
0.07356	0.0246031
0.0738648	0.0252915
0.074191	0.0256101
0.0745267	0.0254262
0.0748547	0.0255676
0.0751754	0.0255956
0.0755046	0.0256024
0.0758311	0.0256861
0.0761503	0.0254412
0.0764569	0.0254032
0.0767726	0.0254165
0.0770896	0.025607
0.0773895	0.025599
0.0776798	0.0256422
0.0780005	0.0254727
0.0783205	0.0257165
0.0786409	0.0261224
0.0789527	0.026416
0.0792679	0.0263239
0.0795689	0.0256485
0.0798859	0.025153
0.0801784	0.0248172
0.0804932	0.0248881
0.0808069	0.0251863
0.0811095	0.0250616
0.0814216	0.0249052
0.0817422	0.0247939
0.0820319	0.0247484
0.0823689	0.0251788
0.0826984	0.0255424
0.0830688	0.0255756
0.0834388	0.0258271
0.0837506	0.0263699
0.0840173	0.0266167
0.0842917	0.0272172
0.084613	0.0273302
0.0849141	0.0269336
0.0852081	0.0268783
0.0855054	0.026953
0.0858228	0.0272917
0.0861398	0.0277152
0.086477	0.0277669
0.0868308	0.0274804
0.0871836	0.0274414
0.0875043	0.0273239
0.0878213	0.0273116
0.088157	0.0274229
0.0885034	0.0277934
0.088806	0.0281945
0.0890743	0.0285711
0.0893383	0.0288238
0.0896001	0.0288248
0.0898757	0.0285157
0.0901933	0.0286547
0.0904707	0.0287424
0.0907675	0.0290615
0.0910732	0.0298461
0.0913445	0.0295407
0.0916688	0.0290811
0.0919454	0.0288175
0.092229	0.0288054
0.092564	0.0291841
0.0928482	0.0299676
0.0931603	0.0298126
0.0934448	0.0299115
0.0937217	0.0298708
0.0940466	0.0295782
0.0943318	0.029913
0.094646	0.0298757
0.0949648	0.0297627
0.0952319	0.0299896
0.0955035	0.0301676
0.0957607	0.0302532
0.0960139	0.0303195
0.0962816	0.0299074
0.0966096	0.0298003
0.0969116	0.0298636
0.0972016	0.0300451
0.0974806	0.0305266
0.0977682	0.0305165
0.0981223	0.0298096
0.0984672	0.0293242
0.0987799	0.0289897
0.0991235	0.0291576
0.0994454	0.0293143
0.0997517	0.029123
0.100069	0.0293045
0.100396	0.0295795
0.100707	0.0294678
0.101014	0.0298116
0.10132	0.0298077
0.101626	0.029592
0.101973	0.0297024
0.102268	0.029817
0.10258	0.0302112
0.102905	0.030536
0.103222	0.0302627
0.103531	0.0296819
0.103846	0.0292501
0.104153	0.0288401
0.104453	0.0292064
0.104763	0.0297747
0.105106	0.0298617
0.105421	0.0300969
0.105735	0.0302054
0.106026	0.0302772
0.106323	0.0302095
0.106613	0.0303223
0.106946	0.0309679
0.10723	0.0315493
0.107548	0.031747
0.107861	0.0318958
0.108155	0.0315582
0.108486	0.0309038
0.108779	0.0308348
0.109068	0.0315318
0.109378	0.0324598
0.109694	0.032755
0.110019	0.032456
0.110303	0.03203
0.110617	0.0317134
0.110934	0.0318003
0.111241	0.0323322
0.111535	0.0327722
0.111825	0.0329994
0.11211	0.0329813
0.112392	0.0323923
0.11267	0.0321951
0.112945	0.0317412
0.113235	0.0312392
0.113584	0.0315428
0.113919	0.0320436
0.114225	0.032929
0.114561	0.0339991
0.114882	0.034036
0.115214	0.0331821
0.115539	0.031802
0.115859	0.030313
0.116171	0.0299676
0.116476	0.0302185
0.116785	0.0294466
0.117104	0.0271587
0.117441	0.0254255
0.117804	0.0260336
0.118147	0.0288432
0.11845	0.0298717
0.11878	0.0280175
0.11908	0.0239244
0.119396	0.0200443
0.119721	0.0184939
0.120052	0.0196321
0.120393	0.0217539
0.120685	0.0232174
0.120975	0.0229422
0.121254	0.0205698
0.121571	0.0185388
0.121861	0.0173371
0.122155	0.016908
0.122472	0.0173766
0.122785	0.0188139
0.123129	0.0205286
0.123487	0.0228099
0.123824	0.0227857
0.12412	0.0198135
0.124418	0.0160744
0.124698	0.0143527
0.125008	0.0170583
0.125302	0.0225998
0.125621	0.026869
0.125956	0.0277974
0.126271	0.0263276
0.126551	0.024417
0.126855	0.023388
0.12714	0.0228429
0.127427	0.0225838
0.127716	0.0229664
0.128022	0.0241017
0.128298	0.0252746
0.128569	0.0252267
0.128883	0.0233075
0.12917	0.0212184
0.129459	0.0201081
0.129765	0.0209282
0.13007	0.0230224
0.130377	0.0245799
0.130669	0.025092
0.130964	0.0243515
0.13128	0.023688
0.131584	0.0244473
0.131883	0.0266825
0.132159	0.0282031
0.132415	0.0282433
0.132664	0.0270932
0.13292	0.0259895
0.133242	0.0257787
0.133573	0.0253601
0.133898	0.0246629
0.134226	0.024467
0.134541	0.025133
0.134844	0.0261864
0.135161	0.0266307
0.135488	0.0254554
0.13581	0.023999
0.136141	0.0235592
0.136433	0.024513
0.136755	0.0268992
0.137073	0.0285966
0.137366	0.0292908
0.137685	0.0294109
0.138	0.0289037
0.138315	0.0282362
0.138606	0.0272729
0.138924	0.026575
0.139235	0.0265193
0.139527	0.0274535
0.139838	0.0286816
0.140151	0.0297188
0.140458	0.0290737
0.140755	0.0269462
0.141039	0.0253119
0.14133	0.0248072
0.141636	0.0266205
0.141941	0.0289072
0.142241	0.0305683
0.142538	0.0312895
0.142822	0.0314234
0.143137	0.0315029
0.143434	0.0318101
0.14377	0.0315839
0.144095	0.0313224
0.144389	0.0321522
0.144714	0.0331257
0.145042	0.0342878
0.145338	0.0343119
0.145664	0.0333004
0.145996	0.0322121
0.146266	0.0318652
0.146577	0.0323344
0.14688	0.0335225
0.147184	0.0340621
0.147471	0.0338942
0.147738	0.0337199
0.148013	0.03388
0.148307	0.034812
0.148635	0.035654
0.148965	0.0356634
0.149249	0.0359153
0.149578	0.0358713
0.149914	0.0362275
0.150237	0.0361043
0.150568	0.0355467
0.150886	0.0350003
0.151182	0.0351613
0.151512	0.0359462
0.151827	0.0361814
0.152149	0.0354947
0.152451	0.0335068
0.152753	0.0325252
0.153081	0.0324001
0.153371	0.033888
0.1537	0.0357328
0.154021	0.0366796
0.154334	0.0366185
0.154655	0.0361433
0.154984	0.0365276
0.155334	0.0372772
0.155691	0.037847
0.156044	0.038047
0.156358	0.0387793
0.15668	0.0396581
0.156997	0.0403856
0.157319	0.0405855
0.157629	0.0390507
0.157952	0.037218
0.15825	0.03635
0.158518	0.0372535
0.158844	0.0392938
0.15914	0.040352
0.159448	0.039334
0.159763	0.0379472
0.16008	0.0372932
0.160426	0.037086
0.160742	0.0379624
0.161017	0.0383129
0.16131	0.038578
0.161586	0.0391
0.16188	0.0393898
0.162175	0.0395336
0.162468	0.0394274
0.162788	0.0389387
0.163103	0.0384518
0.163423	0.0393398
0.163752	0.0402733
0.164084	0.0412762
0.1644	0.0413167
0.16467	0.0402643
0.164974	0.0400822
0.165269	0.0408572
0.16553	0.0418777
0.165848	0.0426079
0.166137	0.0424942
0.166421	0.0421437
0.166736	0.0421375
0.167028	0.0420484
0.167325	0.0418396
0.167594	0.0416482
0.167893	0.0413303
0.168169	0.0413631
0.168436	0.0418573
0.168691	0.0419396
0.168957	0.0416929
0.169285	0.0409467
0.169621	0.0407741
0.16991	0.041607
0.170242	0.0424417
0.170577	0.0432858
0.170861	0.0430606
0.171188	0.0428747
0.17152	0.04275
0.171793	0.0428841
0.172093	0.0429122
0.17238	0.0431345
0.172671	0.0433072
0.173005	0.0437209
0.173322	0.0445861
0.173637	0.0445031
0.173952	0.0443052
0.174254	0.0432773
0.174561	0.042806
0.174868	0.0433075
0.175174	0.0442743
0.17549	0.0450389
0.175801	0.0456445
0.17612	0.0452791
0.176451	0.0446184
0.176799	0.0449902
0.177136	0.0453035
0.177469	0.0461272
0.177788	0.0466887
0.178064	0.0470377
0.178359	0.0476622
0.178669	0.0480848
0.178976	0.0476481
0.179269	0.0474676
0.179561	0.047406
0.179853	0.0476021
0.180139	0.0481537
0.180406	0.048323
0.180669	0.0483331
0.180957	0.0477538
0.18132	0.0474983
0.181637	0.0475265
0.181935	0.0478983
0.182263	0.0481103
0.182532	0.0484163
0.182834	0.0482249
0.18313	0.0483341
0.18343	0.0484954
0.183714	0.0485146
0.183985	0.0490657
0.184276	0.0488679
0.184627	0.0487813
0.184946	0.0492561
0.18527	0.0495798
0.185582	0.0497189
0.18591	0.0495811
0.186231	0.0492854
0.186538	0.0495002
0.186851	0.0496526
0.187187	0.0497672
0.187488	0.049968
0.187811	0.0493747
0.188148	0.0485082
0.188441	0.0480979
0.188751	0.047589
0.189063	0.0478652
0.189384	0.0481054
0.189715	0.0478365
0.190019	0.0482247
0.19033	0.0484401
0.190641	0.048614
0.190964	0.04917
0.191303	0.0494538
0.191634	0.0497376
0.191968	0.0505162
0.19231	0.0502467
0.192644	0.0506301
0.192929	0.0513076
0.193187	0.0517706
0.193495	0.0522125
0.193805	0.0514863
0.194128	0.0502989
0.194429	0.0500515
0.194732	0.0503611
0.19504	0.049472
0.195362	0.0482507
0.195708	0.0460843
0.196057	0.0449951
0.196398	0.0448748
0.196681	0.0441227
0.196966	0.0436145
0.197257	0.0430394
0.197557	0.0421292
0.197874	0.0410535
0.198186	0.040141
0.198504	0.0394105
0.19882	0.0394727
0.199151	0.0403217
0.19949	0.0410714
0.19977	0.041998
0.200043	0.042246
0.200327	0.0425691
0.200657	0.0421511
0.200948	0.0418834
0.201235	0.0432327
0.201513	0.046078
0.201794	0.0486471
0.202077	0.0488374
0.202387	0.0474178
0.202684	0.0453456
0.202993	0.0445477
0.203304	0.0440989
0.203588	0.044412
0.203886	0.0448832
0.204152	0.0457918
0.204439	0.0467748
0.204713	0.0470783
0.204966	0.0459258
0.205235	0.0443959
0.205565	0.0443721
0.205901	0.0462155
0.206222	0.0490864
0.206526	0.0509798
0.206837	0.0513109
0.207125	0.0505264
0.207422	0.0493923
0.20771	0.0484179
0.207992	0.0480552
0.208272	0.0481565
0.2086	0.048492
0.208928	0.0483226
0.209264	0.0475904
0.209578	0.0473909
0.209905	0.047709
0.210223	0.0476308
0.210573	0.0474151
0.210872	0.0472162
0.211154	0.0481356
0.211487	0.049577
0.211813	0.0500338
0.212104	0.0502876
0.212443	0.0506474
0.21274	0.0513213
0.213027	0.0514204
0.21334	0.0510247
0.213671	0.050098
0.213988	0.0498903
0.214309	0.0503681
0.214619	0.0513471
0.21492	0.0526143
0.215231	0.0524392
0.215542	0.0518289
0.215878	0.0509844
0.216175	0.0512533
0.216462	0.0522132
0.216789	0.0533807
0.217105	0.0544188
0.217365	0.0550544
0.217666	0.0547741
0.217992	0.0541764
0.218319	0.0541506
0.218631	0.0540342
0.218947	0.0548633
0.219231	0.0557126
0.219496	0.0565141
0.219737	0.0569231
0.219999	0.0562425
0.220316	0.0550273
0.220639	0.0543111
0.220946	0.0543529
0.221252	0.0549991
0.221562	0.0559377
0.221864	0.0559366
0.222154	0.0555269
0.222447	0.0550434
0.222724	0.0547967
0.223053	0.0554003
0.223403	0.0559689
0.22372	0.0564147
0.224047	0.0567851
0.224337	0.0569536
0.224666	0.0565689
0.225006	0.0558817
0.225321	0.0549609
0.225627	0.0548861
0.225969	0.0550665
0.226263	0.0552546
0.226598	0.0557488
0.226887	0.0558362
0.227239	0.0555873
0.227562	0.0556096
0.227859	0.0561774
0.228149	0.0568658
0.228454	0.0577078
0.228759	0.0578668
0.229073	0.0579836
0.229384	0.0582776
0.229685	0.0586157
0.229999	0.0590864
0.230334	0.058955
0.230659	0.0585528
0.230999	0.0582441
0.231362	0.0582057
0.23173	0.0583142
0.232079	0.0581636
0.232419	0.0581546
0.232743	0.0580849
0.23306	0.0578745
0.233366	0.0576637
0.233613	0.057441
0.233909	0.0573077
0.234201	0.0573694
0.234477	0.0580686
0.234798	0.0588978
0.235099	0.05993
0.235396	0.0601752
0.235704	0.0595183
0.236028	0.0590841
0.236353	0.0592643
0.236688	0.0601081
0.237012	0.0609223
0.237311	0.0613041
0.237582	0.0608193
0.237877	0.059974
0.23816	0.059214
0.238451	0.0586812
0.238757	0.058886
0.239029	0.058679
0.239339	0.0581671
0.239621	0.0580605
0.239902	0.0580396
0.240184	0.0582851
0.240463	0.0585317
0.240734	0.058944
0.240993	0.0598604
0.241295	0.0609142
0.241609	0.0618756
0.241916	0.0624385
0.242215	0.0627437
0.242474	0.0632559
0.242723	0.0638899
0.243004	0.0642299
0.243337	0.0644866
0.243663	0.0643914
0.243982	0.0635764
0.244267	0.0630934
0.244536	0.0625337
0.244813	0.062558
0.245145	0.0627512
0.245474	0.0622976
0.245814	0.0619124
0.24614	0.0621205
0.246471	0.0625137
0.246813	0.0627415
0.24713	0.0627144
0.247443	0.0625618
0.24778	0.0630261
0.248089	0.0635215
0.24838	0.0639485
0.248732	0.0638492
0.249029	0.0634367
0.24934	0.063108
0.249662	0.0628042
0.249978	0.0628568
0.250273	0.0628996
0.250596	0.0628363
0.250921	0.0619494
0.251224	0.0617282
0.251541	0.0616965
0.251827	0.0622092
0.252155	0.0627071
0.252453	0.0625037
0.252758	0.0627321
0.253087	0.0631494
0.253387	0.0636986
0.253701	0.0644279
0.254029	0.0650201
0.254324	0.0652182
0.254633	0.0655396
0.25493	0.065774
0.255237	0.0659034
0.255535	0.0660701
0.25584	0.0655725
0.256115	0.0649699
0.256368	0.0647127
0.256619	0.0641868
0.256912	0.0641163
0.257236	0.0635133
0.257568	0.0630394
0.257899	0.0635552
0.258227	0.0644458
0.258537	0.0651952
0.258866	0.0660961
0.25915	0.0663041
0.259476	0.0665893
0.259814	0.0674317
0.260112	0.0678952
0.260433	0.068779
0.260742	0.0694788
0.261051	0.0694255
0.261368	0.0688087
0.261662	0.0681254
0.261963	0.0674681
0.262269	0.0672942
0.262587	0.0672153
0.262901	0.0666777
0.263206	0.0669616
0.263505	0.0671574
0.263819	0.0675223
0.264133	0.0674801
0.264466	0.0677725
0.264813	0.0686807
0.265128	0.069657
0.265451	0.070549
0.265773	0.071049
0.266071	0.0712532
0.266373	0.0708453
0.266685	0.0707609
0.266989	0.0701415
0.2673	0.0696718
0.267616	0.0690516
0.267931	0.0679875
0.268279	0.0669805
0.268636	0.0665578
0.268962	0.0664841
0.269249	0.0667381
0.269547	0.0673597
0.269845	0.0678136
0.270162	0.0687607
0.270494	0.0698823
0.27083	0.0708483
0.271161	0.0718013
0.27148	0.0720361
0.271757	0.0723547
0.272064	0.0725247
0.27233	0.07252
0.27263	0.0722226
0.272944	0.071483
0.273263	0.0704725
0.273577	0.0695237
0.273888	0.0685031
0.2742	0.0671967
0.274523	0.0663893
0.274827	0.0655175
0.275138	0.0652111
0.275434	0.0654223
0.275716	0.066149
0.275973	0.0673217
0.276255	0.0683658
0.276547	0.0693184
0.27683	0.0706002
0.277127	0.0720387
0.277411	0.0733731
0.277672	0.0742293
0.277931	0.0744522
0.278219	0.0747807
0.278527	0.0742672
0.278818	0.073417
0.279101	0.0724695
0.279372	0.0711217
0.279634	0.0699157
0.279948	0.0692148
0.280265	0.068634
0.280572	0.0683704
0.280866	0.0683184
0.281168	0.0684382
0.281502	0.068847
0.281823	0.0697847
0.282133	0.0709391
0.282434	0.0724734
0.282788	0.0731882
0.283111	0.0735053
0.283426	0.0741519
0.283733	0.0747167
0.284031	0.0751656
0.284397	0.0747739
0.284714	0.0743545
0.285016	0.0735509
0.28533	0.0727215
0.285629	0.0716542
0.285969	0.0709777
0.286292	0.0703997
0.286588	0.0701285
0.286886	0.0702334
0.287221	0.0705343
0.287545	0.0712196
0.287832	0.0722734
0.288154	0.0728752
0.288458	0.0738754
0.288752	0.0748763
0.289073	0.0761112
0.289392	0.0770966
0.289714	0.0772971
0.29002	0.0773585
0.290312	0.077153
0.29065	0.0768052
0.290948	0.0762048
0.291235	0.0759941
0.291555	0.0751058
0.291846	0.0749231
0.292159	0.0746931
0.292446	0.074777
0.292761	0.0752782
0.293069	0.0752715
0.293381	0.0753058
0.293673	0.0759568
0.293951	0.0765141
0.294232	0.0771394
0.294501	0.0780141
0.29478	0.0782546
0.295089	0.0785245
0.29543	0.0787915
0.295764	0.0787013
0.296075	0.079058
0.296406	0.0792101
0.296701	0.078894
0.297044	0.0787493
0.297336	0.0786082
0.297662	0.0786758
0.297965	0.078608
0.298301	0.0785917
0.298608	0.0786333
0.298902	0.0788349
0.299225	0.0790706
0.299514	0.0794569
0.299855	0.0795692
0.30017	0.0799917
0.300467	0.08045
0.300794	0.080443
0.301106	0.0803813
0.30142	0.0802502
0.301727	0.0799229
0.302056	0.0800481
0.302407	0.080013
0.302754	0.0798605
0.303105	0.0797176
0.303414	0.0792489
0.303695	0.0786199
0.303993	0.0783154
0.304295	0.0785322
0.304604	0.0789855
0.30492	0.0795836
0.305242	0.0795139
0.305571	0.0794735
0.305904	0.0798468
0.30623	0.080408
0.306521	0.0810732
0.306802	0.0815401
0.307089	0.081917
0.307418	0.0825785
0.30776	0.0827749
0.3081	0.0829283
0.30846	0.0832434
0.308787	0.0831481
0.309086	0.0830814
0.309392	0.0828901
0.309686	0.0825017
0.309985	0.0826933
0.310287	0.0828279
0.310587	0.0827761
0.310871	0.0828133
0.31113	0.0830287
0.311406	0.0834092
0.311686	0.0839033
0.311979	0.083658
0.312276	0.0836843
0.312581	0.0836902
0.312891	0.0835693
0.313202	0.0836807
0.313504	0.0833386
0.313806	0.0830655
0.314079	0.0827822
0.314352	0.0821136
0.314622	0.0816645
0.314895	0.0816006
0.315159	0.0813526
0.315443	0.0816702
0.315754	0.0820423
0.316061	0.082336
0.316346	0.0827775
0.316612	0.0831336
0.316883	0.0833039
0.317162	0.083834
0.317474	0.0843699
0.31778	0.0849617
0.318092	0.0856804
0.318403	0.0858452
0.318713	0.0862982
0.319019	0.0864468
0.319332	0.0863803
0.319654	0.086867
0.319976	0.0869567
0.320328	0.0871193
0.320673	0.0871314
0.321004	0.0874062
0.321345	0.0879084
0.321676	0.0885711
0.322007	0.0883444
0.322339	0.0887667
0.322677	0.089149
0.323009	0.08878
0.323338	0.0888901
0.323602	0.0889839
0.323915	0.0888669
0.324221	0.0890587
0.324531	0.0885219
0.324834	0.0882344
0.325151	0.0882276
0.325431	0.0874541
0.325746	0.0871842
0.326025	0.0874717
0.326329	0.0875763
0.32664	0.0877966
0.326914	0.0881943
0.32722	0.0880064
0.327534	0.088498
0.327855	0.0887814
0.328181	0.0892485
0.3285	0.0900062
0.32882	0.0901179
0.329113	0.0902364
0.329407	0.0906446
0.329716	0.0908125
0.329998	0.0911306
0.330245	0.0913677
0.330481	0.0911072
0.330761	0.0910605
0.331072	0.0909595
0.331385	0.0910148
0.331692	0.0912114
0.332003	0.0906889
0.332317	0.0904921
0.332638	0.0902133
0.332959	0.0900332
0.333281	0.0901545
0.333603	0.0899322
0.333907	0.0892657
0.334204	0.0891337
0.334485	0.0888757
0.334792	0.0889805
0.335119	0.089591
0.335441	0.0894674
0.335798	0.0895634
0.336136	0.0896718
0.336491	0.0896799
0.336851	0.090088
0.3372	0.0906786
0.337523	0.0908007
0.3378	0.0914143
0.338106	0.0916365
0.338388	0.0920223
0.338707	0.0925773
0.338999	0.093101
0.339327	0.0939553
0.339627	0.0947037
0.339907	0.0956124
0.340204	0.0961574
0.34051	0.096414
0.34086	0.0961224
0.341203	0.0959874
0.341561	0.0956122
0.341925	0.09536
0.342243	0.0950907
0.342545	0.0942317
0.342868	0.0932878
0.343211	0.0925779
0.343541	0.0922965
0.343809	0.0924651
0.344088	0.0927795
0.344397	0.0930295
0.344691	0.0936763
0.344985	0.0944771
0.34529	0.0950138
0.345616	0.095714
0.345959	0.0964846
0.346295	0.0968063
0.34661	0.0974926
0.346889	0.0976699
0.347168	0.098262
0.347435	0.0985323
0.3477	0.0987047
0.348017	0.0987598
0.348321	0.098855
0.348598	0.0989913
0.348876	0.0991712
0.349183	0.0996534
0.349478	0.0994023
0.349752	0.0998104
0.350074	0.0993799
0.35037	0.0998085
0.350684	0.0997992
0.35096	0.099565
0.351288	0.0994226
0.351606	0.0992979
0.351893	0.0993724
0.352203	0.0991508
0.352493	0.0989066
0.352789	0.0983522
0.353083	0.0985706
0.353385	0.0979553
0.353654	0.0978143
0.3539	0.0975679
0.354164	0.0971685
0.354481	0.0969027
0.354797	0.0968867
0.355113	0.0970692
0.355428	0.09742
0.355732	0.0974862
0.356038	0.0974627
0.356345	0.0979045
0.356638	0.0980181
0.356957	0.0985456
0.357274	0.0993046
0.357585	0.0995757
0.357893	0.0996207
0.358183	0.099765
0.358485	0.0998266
0.358814	0.100115
0.359167	0.0996143
0.359486	0.0987048
0.359806	0.0980863
0.360117	0.0973639
0.36043	0.096597
0.360729	0.0964322
0.361038	0.0960036
0.361358	0.0958935
0.361663	0.0960698
0.361971	0.0961237
0.362273	0.0966318
0.362595	0.0977411
0.362903	0.0983035
0.363229	0.0989561
0.363556	0.0994097
0.363867	0.0996411
0.364182	0.100124
0.364506	0.100137
0.364836	0.100045
0.365153	0.10001
0.365466	0.099973
0.365759	0.100171
0.366057	0.100301
0.36635	0.100232
0.366628	0.100516
0.366883	0.100741
0.367155	0.101083
0.367476	0.101717
0.367808	0.101965
0.368122	0.102069
0.368409	0.102333
0.368729	0.102275
0.369039	0.102788
0.369332	0.102828
0.369606	0.102802
0.369861	0.102917
0.370141	0.102555
0.370473	0.102184
0.370797	0.101866
0.371115	0.101852
0.371463	0.101861
0.371773	0.101878
0.372103	0.101971
0.37241	0.102532
0.372716	0.102917
0.373065	0.103067
0.373381	0.103427
0.373697	0.102909
0.374023	0.102968
0.374368	0.102867
0.374731	0.102215
0.375101	0.101386
0.375425	0.100469
0.375736	0.0998375
0.376027	0.0996067
0.376334	0.0989019
0.376637	0.0981915
0.376944	0.0985706
0.377267	0.0988733
0.377595	0.099324
0.377902	0.09995
0.378201	0.100439
0.378485	0.101407
0.378786	0.10247
0.379093	0.103125
0.379415	0.104351
0.379744	0.105109
0.380092	0.105462
0.380434	0.106109
0.380733	0.106381
0.38104	0.106564
0.381339	0.107017
0.381653	0.106445
0.381979	0.105576
0.382304	0.104968
0.382607	0.104465
0.382867	0.104308
0.383193	0.103791
0.383482	0.10281
0.383764	0.102476
0.384055	0.102549
0.384375	0.102619
0.384715	0.103147
0.385049	0.103557
0.38535	0.103967
0.385636	0.104442
0.385895	0.104851
0.386188	0.10566
0.386494	0.106071
0.38676	0.106262
0.387072	0.10664
0.387375	0.106671
0.38767	0.106857
0.387938	0.107089
0.388255	0.106493
0.388559	0.106192
0.388804	0.106314
0.389053	0.106112
0.389319	0.106528
0.389575	0.106468
0.389884	0.106308
0.390201	0.106875
0.390519	0.107211
0.390841	0.107533
0.391157	0.108384
0.391468	0.108375
0.391769	0.108488
0.392061	0.10903
0.392361	0.109424
0.392644	0.109791
0.392911	0.110088
0.393206	0.109865
0.393545	0.109965
0.393888	0.109883
0.394186	0.10968
0.394533	0.109781
0.394855	0.109399
0.395192	0.108956
0.395505	0.108797
0.39582	0.109137
0.396128	0.109357
0.396424	0.109289
0.396749	0.108939
0.39706	0.109267
0.397365	0.109702
0.397681	0.11004
0.398035	0.110796
0.398344	0.111344
0.398639	0.111627
0.39893	0.111856
0.399217	0.111889
0.399518	0.11221
0.399843	0.112047
0.400133	0.111749
0.400458	0.111886
0.400786	0.112007
0.401099	0.111785
0.401401	0.111393
0.4017	0.111166
0.402009	0.111275
0.402306	0.111711
0.402643	0.111671
0.402942	0.11149
0.403223	0.110959
0.403538	0.110306
0.403818	0.110049
0.404136	0.10958
0.404453	0.109448
0.404746	0.109255
0.405028	0.108673
0.405298	0.107959
0.405565	0.107694
0.405849	0.107991
0.406179	0.108371
0.406485	0.108888
0.406824	0.109292
0.407135	0.109747
0.407462	0.110274
0.40776	0.110398
0.408079	0.110838
0.408418	0.111151
0.408717	0.111634
0.409053	0.112129
0.409352	0.112783
0.409674	0.113531
0.409996	0.113864
0.410314	0.114058
0.410618	0.114062
0.410929	0.114535
0.411256	0.114662
0.411559	0.115081
0.411878	0.115126
0.412197	0.115383
0.412525	0.115434
0.412856	0.114976
0.413195	0.115111
0.413541	0.115456
0.413862	0.115727
0.414133	0.116002
0.414427	0.116302
0.414755	0.116186
0.415041	0.116367
0.415337	0.116217
0.415646	0.116099
0.415952	0.116209
0.416256	0.116342
0.416533	0.116448
0.416857	0.11659
0.417157	0.116329
0.417464	0.116422
0.41779	0.11667
0.418115	0.117114
0.418457	0.11773
0.418813	0.117973
0.419153	0.117918
0.419439	0.117894
0.419743	0.117982
0.420068	0.118129
0.420428	0.118395
0.420796	0.118333
0.421096	0.118593
0.421375	0.118863
0.421654	0.118917
0.42194	0.119418
0.422223	0.119774
0.422504	0.120138
0.422794	0.120588
0.423086	0.121145
0.42337	0.121579
0.423669	0.121971
0.423957	0.121969
0.424224	0.121653
0.424497	0.12155
0.424803	0.121713
0.425098	0.122033
0.425391	0.121708
0.425686	0.121366
0.42597	0.121046
0.426255	0.121065
0.426539	0.121345
0.426796	0.121669
0.427104	0.121781
0.427425	0.122061
0.427742	0.121915
0.428048	0.122268
0.428347	0.123173
0.428643	0.123572
0.428918	0.12387
0.42918	0.124239
0.429463	0.124214
0.429819	0.124136
0.430154	0.124445
0.430517	0.123946
0.430861	0.123986
0.431174	0.123936
0.431487	0.123824
0.431802	0.124318
0.432115	0.124228
0.432422	0.124105
0.432722	0.124077
0.433029	0.123987
0.433343	0.123052
0.433645	0.122802
0.433963	0.12206
0.434264	0.120974
0.43461	0.120126
0.43491	0.118968
0.435189	0.118681
0.435525	0.118011
0.435837	0.117451
0.436162	0.117548
0.436458	0.118353
0.436788	0.119216
0.437099	0.120128
0.437381	0.121087
0.437693	0.12184
0.438022	0.122953
0.438307	0.123893
0.438597	0.124723
0.43893	0.125091
0.439235	0.125254
0.43955	0.125655
0.439859	0.126226
0.440162	0.126829
0.440448	0.127226
0.440744	0.127175
0.441017	0.127071
0.441273	0.126974
0.441531	0.127269
0.441808	0.127957
0.442123	0.127896
0.442453	0.127256
0.442788	0.126763
0.443131	0.12637
0.443473	0.126064
0.44379	0.125865
0.444107	0.12538
0.444428	0.125099
0.444729	0.124921
0.445025	0.124732
0.445321	0.125
0.44562	0.125435
0.44592	0.125586
0.446225	0.126127
0.446533	0.126671
0.44685	0.127297
0.447165	0.128014
0.447482	0.128155
0.447811	0.128113
0.44814	0.128465
0.448457	0.128776
0.448797	0.129528
0.449136	0.129944
0.449475	0.129855
0.449777	0.13
0.450077	0.130327
0.450402	0.130618
0.450715	0.131158
0.451032	0.131425
0.451353	0.131556
0.451673	0.131951
0.451999	0.132181
0.452325	0.132217
0.45266	0.132102
0.452937	0.131957
0.453212	0.131962
0.453532	0.132003
0.453847	0.132218
0.454147	0.132296
0.454452	0.132036
0.454769	0.131599
0.455088	0.131445
0.455415	0.131596
0.455755	0.132018
0.456093	0.132095
0.456363	0.132132
0.456667	0.132163
0.456958	0.132134
0.457233	0.132744
0.457518	0.133186
0.457844	0.133649
0.458127	0.13384
0.458412	0.134287
0.458727	0.13444
0.459032	0.134749
0.459321	0.134998
0.459615	0.135001
0.459914	0.135255
0.460219	0.134906
0.460503	0.135194
0.460804	0.13537
0.461114	0.13532
0.461416	0.135006
0.461712	0.135122
0.462029	0.135323
0.46232	0.135792
0.462644	0.136162
0.462928	0.135928
0.463217	0.13647
0.463512	0.136592
0.463767	0.137139
0.46401	0.137908
0.464299	0.138063
0.464614	0.13823
0.464928	0.13882
0.465225	0.13792
0.46554	0.137146
0.465846	0.136343
0.466156	0.135473
0.46649	0.134948
0.466825	0.133987
0.467146	0.13284
0.467453	0.132679
0.467756	0.132309
0.468046	0.131584
0.46836	0.132183
0.468662	0.132772
0.468952	0.133666
0.469308	0.134374
0.469628	0.13457
0.469946	0.135183
0.470259	0.136409
0.470555	0.137121
0.470904	0.137609
0.47121	0.137823
0.471504	0.137979
0.471816	0.138652
0.472134	0.139204
0.472474	0.139537
0.472772	0.139897
0.47307	0.140005
0.473392	0.139613
0.473678	0.139399
0.473995	0.139608
0.47429	0.139673
0.474612	0.139362
0.474958	0.138705
0.475246	0.138777
0.47555	0.138749
0.475853	0.138802
0.476158	0.13903
0.476454	0.139402
0.476772	0.139821
0.477064	0.139855
0.477367	0.140482
0.477656	0.141389
0.477933	0.141872
0.478212	0.141749
0.478496	0.142051
0.478784	0.142633
0.47911	0.143201
0.479424	0.14319
0.479757	0.142878
0.480053	0.143005
0.480354	0.142782
0.480684	0.142428
0.480997	0.1426
0.481293	0.142508
0.481595	0.142388
0.481888	0.14265
0.482187	0.142566
0.482481	0.143063
0.482786	0.143501
0.483091	0.143388
0.48341	0.143911
0.483724	0.144359
0.484068	0.144789
0.484406	0.145493
0.484755	0.145734
0.485131	0.145205
0.485495	0.145054
0.485838	0.144463
0.486125	0.14428
0.486438	0.144083
0.486741	0.143503
0.487053	0.143522
0.48736	0.143641
0.487664	0.143496
0.487966	0.1434
0.488274	0.14351
0.488571	0.143643
0.488878	0.144343
0.489175	0.144773
0.489494	0.145454
0.489826	0.145956
0.490171	0.146009
0.490498	0.146182
0.490795	0.146675
0.491112	0.147163
0.491444	0.147919
0.491785	0.147972
0.492123	0.14744
0.492414	0.146954
0.49269	0.14634
0.492986	0.145881
0.493283	0.145309
0.493591	0.144353
0.493905	0.143986
0.494235	0.143977
0.494567	0.143337
0.494891	0.143546
0.495155	0.143879
0.495437	0.144468
0.495734	0.145384
0.496011	0.146138
0.496306	0.147013
0.496579	0.148081
0.496896	0.148409
0.497186	0.14857
0.497453	0.148899
0.497758	0.149077
0.498049	0.149596
0.498337	0.150001
0.498609	0.149963
0.498868	0.150279
0.499127	0.150231
0.499399	0.150405
0.499735	0.150497
0.500049	0.150618
0.500359	0.150664
0.500665	0.15066
0.500948	0.15031
0.501222	0.150067
0.501496	0.150016
0.501818	0.150149
0.502162	0.15067
0.502445	0.150752
0.502764	0.150905
0.50309	0.150876
0.503418	0.151118
0.503731	0.151695
0.504054	0.152416
0.504375	0.152994
0.504698	0.153498
0.505019	0.15323
0.505336	0.153032
0.505662	0.152982
0.50598	0.153124
0.506282	0.153523
0.506581	0.154029
0.506884	0.152662
0.50719	0.151685
0.507485	0.15091
0.507768	0.150065
0.508078	0.149665
0.508408	0.148932
0.508722	0.148515
0.509035	0.148311
0.509339	0.147924
0.509645	0.147438
0.509952	0.148626
0.510267	0.149363
0.510595	0.150004
0.51091	0.150833
0.511227	0.151539
0.511562	0.152588
0.511892	0.15316
0.512184	0.153452
0.512472	0.154156
0.512745	0.154314
0.513033	0.153944
0.513335	0.154022
0.513628	0.153687
0.513941	0.153435
0.514269	0.153327
0.514565	0.153375
0.514852	0.153863
0.515157	0.153953
0.515461	0.15376
0.515767	0.154284
0.516069	0.155058
0.516362	0.155614
0.516655	0.156633
0.516972	0.157041
0.517282	0.157421
0.51759	0.157748
0.517918	0.1577
0.51824	0.158252
0.518565	0.158478
0.518891	0.158357
0.519205	0.158567
0.51952	0.158836
0.519846	0.15886
0.520164	0.159245
0.520466	0.15944
0.520778	0.159222
0.521103	0.159758
0.521437	0.160055
0.521785	0.160472
0.522122	0.160639
0.522422	0.160304
0.52276	0.160251
0.523048	0.160555
0.523335	0.16075
0.523624	0.161069
0.523908	0.161287
0.524236	0.161252
0.524563	0.161487
0.524865	0.161576
0.525183	0.161855
0.525512	0.162027
0.52585	0.16148
0.526201	0.160917
0.52653	0.160683
0.526825	0.16045
0.527108	0.160154
0.527414	0.159683
0.527734	0.159004
0.528082	0.158758
0.528439	0.159034
0.528751	0.159538
0.529034	0.160073
0.52933	0.160312
0.529651	0.161042
0.529965	0.161563
0.530297	0.162238
0.53062	0.162745
0.5309	0.163069
0.53117	0.16353
0.531459	0.164033
0.531771	0.16451
0.532044	0.165194
0.532312	0.165451
0.532611	0.164865
0.532908	0.165318
0.533204	0.165372
0.53348	0.164473
0.533802	0.163921
0.534058	0.162586
0.534361	0.161109
0.534672	0.159697
0.534973	0.158216
0.535266	0.157332
0.535569	0.156633
0.53586	0.155268
0.536153	0.154765
0.536434	0.155148
0.536702	0.155457
0.536975	0.156068
0.537258	0.156521
0.537595	0.156999
0.537902	0.157883
0.538206	0.158669
0.538499	0.159521
0.538775	0.159916
0.539051	0.159784
0.539332	0.160306
0.539648	0.160734
0.539981	0.161151
0.540319	0.161638
0.540626	0.16192
0.540945	0.161968
0.5413	0.16236
0.541623	0.162468
0.541936	0.163083
0.542269	0.163858
0.542556	0.164095
0.542893	0.164392
0.543197	0.16487
0.543523	0.165364
0.543825	0.166106
0.544128	0.166271
0.544455	0.166154
0.544739	0.16673
0.545083	0.16696
0.545413	0.167242
0.545686	0.167223
0.546008	0.166963
0.546309	0.16709
0.546615	0.167051
0.54692	0.166875
0.547247	0.167228
0.547561	0.167389
0.547855	0.167237
0.548167	0.167359
0.54847	0.167406
0.548782	0.167578
0.549098	0.167693
0.549385	0.167567
0.549691	0.168007
0.550004	0.168301
0.550315	0.168596
0.550595	0.168704
0.550857	0.16879
0.55111	0.168839
0.551366	0.16921
0.551676	0.169468
0.552001	0.170133
0.552308	0.1706
0.552612	0.170316
0.552921	0.170589
0.553229	0.17094
0.553534	0.1711
0.553827	0.171611
0.554138	0.171732
0.554451	0.171928
0.554803	0.172152
0.555139	0.172139
0.555473	0.172089
0.555822	0.172464
0.556177	0.172166
0.556531	0.172109
0.55686	0.171932
0.557145	0.171029
0.557475	0.170571
0.557761	0.169511
0.558061	0.168905
0.558399	0.168375
0.558696	0.168057
0.558973	0.167751
0.559285	0.167655
0.5596	0.167063
0.559891	0.167733
0.560205	0.168476
0.560503	0.169059
0.560825	0.170036
0.561122	0.170278
0.561433	0.170321
0.56175	0.170371
0.562088	0.170236
0.562447	0.17059
0.562812	0.171117
0.563146	0.170541
0.563446	0.170688
0.56374	0.170943
0.564053	0.17098
0.564372	0.171836
0.564689	0.172438
0.565031	0.173098
0.565347	0.174064
0.56562	0.174678
0.565909	0.17527
0.566227	0.175947
0.566542	0.176124
0.566864	0.175781
0.567197	0.175476
0.567525	0.174874
0.567795	0.174899
0.568063	0.174488
0.56838	0.173801
0.568657	0.173213
0.568917	0.172698
0.569243	0.172722
0.569534	0.172719
0.569794	0.17292
0.570092	0.173749
0.570396	0.174397
0.570687	0.174722
0.570974	0.175432
0.571265	0.17629
0.571538	0.176721
0.571823	0.177521
0.572119	0.178065
0.572414	0.178561
0.572696	0.179107
0.572981	0.178837
0.573308	0.17898
0.573615	0.179142
0.573931	0.179187
0.574242	0.179
0.57455	0.178903
0.574848	0.17859
0.575124	0.178561
0.57539	0.178455
0.575661	0.178611
0.57594	0.179169
0.576273	0.179119
0.576605	0.179197
0.576944	0.179144
0.577275	0.179326
0.577619	0.179859
0.577941	0.180445
0.578264	0.180634
0.578559	0.181141
0.578896	0.18125
0.579204	0.18122
0.57951	0.181424
0.579808	0.18099
0.580133	0.180131
0.580454	0.179228
0.580762	0.17821
0.581069	0.177199
0.58136	0.176166
0.581665	0.175089
0.582003	0.174556
0.582275	0.174137
0.582592	0.174038
0.582921	0.174253
0.583251	0.174756
0.583557	0.175606
0.583861	0.176489
0.584169	0.177265
0.584472	0.178354
0.584784	0.179359
0.585072	0.179743
0.585387	0.180507
0.585705	0.180692
0.586013	0.180883
0.586309	0.180724
0.586616	0.180076
0.586913	0.179526
0.5872	0.17911
0.587464	0.178415
0.587709	0.177806
0.587978	0.177217
0.588292	0.176767
0.588615	0.177013
0.588944	0.1771
0.589261	0.177985
0.589585	0.178863
0.589915	0.17966
0.59025	0.180362
0.590571	0.181403
0.590904	0.182205
0.591217	0.183612
0.591525	0.183797
0.59181	0.183632
0.59212	0.183964
0.592423	0.184247
0.592717	0.184484
0.593021	0.184479
0.593339	0.183741
0.593651	0.183154
0.593979	0.182871
0.594304	0.182098
0.594644	0.182247
0.594988	0.182299
0.595294	0.182418
0.595627	0.182554
0.595928	0.182772
0.59624	0.183028
0.596547	0.183513
0.596858	0.183508
0.59718	0.183858
0.597511	0.184744
0.597869	0.185069
0.598202	0.185493
0.598486	0.185656
0.598805	0.185465
0.599122	0.185811
0.599439	0.186163
0.59977	0.186734
0.600112	0.187396
0.600412	0.187431
0.600698	0.187161
0.600976	0.18709
0.601271	0.187085
0.601584	0.187465
0.601892	0.18775
0.602211	0.187633
0.602537	0.187656
0.602865	0.187665
0.603187	0.187635
[truncated: 10,218 more rows]

[truncated: 14 more sheets: Hydrophob Loaded 1, Hydrophob loaded 2, Hydrophb loaded 3, Hydrophob loaded 4, Hydrophob loaded 5, Hydrophil Pristine 1, Hydrophil Pristin..., Hydrophil pristine 4, Hydrophil Pristine 5, Hydrophilic loaded 2, Hydrophilic loaded 3, Hydrophilic loaded 4, Hydrophilic loaded 5, Munka1]
