# Supplementary material for: Hybrid Nanofibers for Multimodal Accelerated Wound Healing
Source: Adv Healthc Mater. 2026 Jan 28;15(15):e04029. doi: 10.1002/adhm.202504029 (PMC13088746; doi:10.1002/adhm.202504029)
Supplement: Supplementary file 2 — Supporting file 2: adhm70839‐sup‐0002‐Complete Data.zip [file ADHM-15-0-s001.zip › Complete Data/Zeta Potential Data/Hydrophil-phob]

Record	Type	Sample Name	Measurement Date and Time	T (�C)	Surface Zeta Potential (mV)	Surface Zeta Potential Uncertainty (mV)	Reported Zeta Potential (mV)	Mob (�mcm/Vs)	Cond (mS/cm)	Tracer Zeta Potential (mV)	Derived Count Rate (kcps)	Zeta Runs	Zeta Measurements	Zeta Peak (mV)	Zeta Peak (mV)
1	Zeta	Hydrophob-pristine_ethanol 1	Dienstag, 7. Oktober 2025 10:18:56	25,0			1,54	0,03020	0,00423		2216,9	20	3	13,2	1,54
2	Zeta	Hydrophob-pristine_ethanol 2	Dienstag, 7. Oktober 2025 10:20:19	25,0			3,13	0,06135	0,00427		1260,7	20	3	16,4	3,13
3	Zeta	Hydrophob-pristine_ethanol 3	Dienstag, 7. Oktober 2025 10:21:22	25,0			1,77	0,03483	0,00431		3514,7	20	3	14,4	1,77
4	Zeta	Hydrophob-loaded_ethanol 1	Dienstag, 7. Oktober 2025 10:25:38	25,0			15,9	0,3120	0,00802		952,8	20	3	12,6	15,9
5	Zeta	Hydrophob-loaded_ethanol 2	Dienstag, 7. Oktober 2025 10:27:00	25,0			15,4	0,3017	0,0155		272,8	20	3	14,7	15,4
6	Zeta	Hydrophob-loaded_ethanol 3	Dienstag, 7. Oktober 2025 10:28:03	25,0			14,8	0,2897	0,00641		1095,5	20	3	14,7	14,8
7	Zeta	Hydrophil-loaded_ethanol 1	Dienstag, 7. Oktober 2025 10:32:30	25,0			24,8	0,4866	0,00583		13830,2	20	3	12,9	24,8
8	Zeta	Hydrophil-loaded_ethanol 2	Dienstag, 7. Oktober 2025 10:33:53	25,0			23,1	0,4539	0,0119		19479,1	20	3	12,4	23,1
9	Zeta	Hydrophil-loaded_ethanol 3	Dienstag, 7. Oktober 2025 10:34:55	25,0			23,4	0,4587	0,00185		665,8	20	3	13,6	23,4
10	Zeta	Hydrophil-pristine_ethanol 1	Dienstag, 7. Oktober 2025 10:38:54	25,0			-6,51	-0,1278	0,00182		3606,7	20	3	11,8	-6,51
11	Zeta	Hydrophil-pristine_ethanol 2	Dienstag, 7. Oktober 2025 10:40:17	25,0			-8,13	-0,1595	0,00217		5193,4	20	3	15,8	-8,13
12	Zeta	Hydrophil-pristine_ethanol 3	Dienstag, 7. Oktober 2025 10:41:20	25,0			-8,03	-0,1576	0,00398		2607,8	20	3	14,4	-8,03
